# Supplementary material for: Global risk factor analysis of myopia onset in children: A systematic review and meta-analysis
Source: PLoS One. 2023 Sep 20;18(9):e0291470. doi: 10.1371/journal.pone.0291470 (PMC10511087; doi:10.1371/journal.pone.0291470)
Supplement: S1 Data — (ZIP) [file pone.0291470.s008.zip]

Archive with 32 entries (29 files):
- Data applicable/Fig 2.docx
- Data applicable/╜n╩╙╢╙┴╨╗≥▓í└2╢╘╒╒╡─meta.ndb
- Data applicable/╩2╛▌╖╓╬÷/
- Data applicable/╩2╛▌╖╓╬÷/╡╚╨o╟≥╛╡-├⌠╕╨╨╘╖╓╬÷╚ÑJiang║═Grade 1.xlsx
- Data applicable/╩2╛▌╖╓╬÷/╗o═Γ╗ε╢»╩▒╝Σ-╔┘.xlsx
- Data applicable/╩2╛▌╖╓╬÷/╗o═Γ╗ε╢»╩▒╝Σ-╓╨.xlsx
- Data applicable/╩2╛▌╖╓╬÷/╔φ╕▀╨í╙┌121.5.xlsx
- Data applicable/╩2╛▌╖╓╬÷/╤o╨ú.xlsx
- Data applicable/╩2╛▌╖╓╬÷/╥╤╫÷/
- Data applicable/╩2╛▌╖╓╬÷/╥╤╫÷/╡╚╨o╟≥╛╡.xlsx
- Data applicable/╩2╛▌╖╓╬÷/╥╤╫÷/╕╕─╕╜n╩╙-1╕÷.xlsx
- Data applicable/╩2╛▌╖╓╬÷/╥╤╫÷/╕╕─╕╜n╩╙-2╕÷.xlsx
- Data applicable/╩2╛▌╖╓╬÷/╥╤╫÷/╗o═Γ╗ε╢»╩▒╝Σ▓╗╖╓└α.xlsx
- Data applicable/╩2╛▌╖╓╬÷/╥╤╫÷/╜n╛α└δ╙├╤█╩▒╝Σí¬▓╗╖╓└α.xlsx
- Data applicable/╩2╛▌╖╓╬÷/╥╤╫÷/╜n╛α└δ╙├╤█╩▒╝Σí¬╖╓└α.xlsx
- Data applicable/╩2╛▌╖╓╬÷/╥╤╫÷/╜n╛α└δ╙├╤█╩▒╝Σí¬╕▀.xlsx
- Data applicable/╩2╛▌╖╓╬÷/╥╤╫÷/├┐╠∞╘─╢┴╩▒╝Σ-╕▀.xlsx
- Data applicable/╩2╛▌╖╓╬÷/╥╤╫÷/├┐╠∞╘─╢┴╩▒╝Σ-╓╨.xlsx
- Data applicable/╩2╛▌╖╓╬÷/╥╤╫÷/─Ω┴Σ.xlsx
- Data applicable/╩2╛▌╖╓╬÷/╥╤╫÷/╞Σ╦√╓╓╫σ.xlsx
- Data applicable/╩2╛▌╖╓╬÷/╥╤╫÷/╨╘▒≡í¬╜n╩╙╖ó╔·.xlsx
- Data applicable/╩2╛▌╖╓╬÷/╥╤╫÷/╤o╨ú.xlsx
- Data applicable/╩2╛▌╖╓╬÷/╥╤╫÷/╤╟╓▐╚╦.xlsx
- Data applicable/╩2╛▌╖╓╬÷/╥╤╫÷/╤╟╫Θ/
- Data applicable/╩2╛▌╖╓╬÷/╥╤╫÷/╤╟╫Θ/╡╚╨o╟≥╛╡-╚Ñwu.xlsx
- Data applicable/╩2╛▌╖╓╬÷/╥╤╫÷/╤╟╫Θ/╕╕─╕╜n╩╙1╕÷.xlsx
- Data applicable/╩2╛▌╖╓╬÷/╥╤╫÷/╤╟╫Θ/╕╕─╕╜n╩╙-2╕÷.xlsx
- Data applicable/╩2╛▌╖╓╬÷/╥╤╫÷/╤╟╫Θ/╜n╛α└δ╙├╤█╩▒╝Σí¬▓╗╖╓└α╚ÑQi.xlsx
- Data applicable/╩2╛▌╖╓╬÷/╥╤╫÷/╤╟╫Θ/╤█╓ß-╚ÑMa.xlsx
- Data applicable/╩2╛▌╖╓╬÷/╥╤╫÷/╤█╓ß.xlsx
- Data applicable/╩2╛▌╖╓╬÷/╫÷═╝.xlsx
- Data applicable/╫╩┴╧╠ß╚í▒φ.xls
