# Supplementary material for: Global risk factor analysis of myopia onset in children: A systematic review and meta-analysis
Source: PLoS One. 2023 Sep 20;18(9):e0291470. doi: 10.1371/journal.pone.0291470 (PMC10511087; doi:10.1371/journal.pone.0291470)
Supplement: S1 Data — (ZIP) [file pone.0291470.s008.zip › Data applicable/╩2╛▌╖╓╬÷/╡╚╨o╟≥╛╡-├⌠╕╨╨╘╖╓╬÷╚ÑJiang║═Grade 1.xlsx]

## Sheet: Sheet1
Study ID	OR	上限	下限	The definition of myopia
Qi2019	0.07	0.04	0.14	SE≤−0.5 D with cycloplegia
Ma2018	0.02	0.01	0.03	SE≤−0.5 D with cycloplegia
Zadnik2016(Second grade)	0.04	0.03	0.06	SE ≤ -0.75D with cycloplegia
Zadnik2016(Third grade)	0.02	0.01	0.03	SE ≤ -0.75D with cycloplegia
Jones2007	0.03	0.01	0.06	SE ≤ -0.75D with cycloplegia
