# Supplementary material for: Global risk factor analysis of myopia onset in children: A systematic review and meta-analysis
Source: PLoS One. 2023 Sep 20;18(9):e0291470. doi: 10.1371/journal.pone.0291470 (PMC10511087; doi:10.1371/journal.pone.0291470)
Supplement: S1 Data — (ZIP) [file pone.0291470.s008.zip › Data applicable/╩2╛▌╖╓╬÷/╗o═Γ╗ε╢»╩▒╝Σ-╔┘.xlsx]

## Sheet: Sheet1
Study ID	OR	上限	下限
Ma2018	1.12	0.77	1.64
Ma2016	1.15	0.77	1.72
French2014(Yonger cohort)	2.84	1.56	5.17
French2014(Older cohort)	2.15	1.35	3.42
