# Supplementary material for: Global risk factor analysis of myopia onset in children: A systematic review and meta-analysis
Source: PLoS One. 2023 Sep 20;18(9):e0291470. doi: 10.1371/journal.pone.0291470 (PMC10511087; doi:10.1371/journal.pone.0291470)
Supplement: S1 Data — (ZIP) [file pone.0291470.s008.zip › Data applicable/╩2╛▌╖╓╬÷/╤o╨ú.xlsx]

## Sheet: Sheet1
Study ID	OR	上限	下限
Rohit Saxena2014	3.6	2.77	4.73
Ma2016	2.04	1.41	2.95
Saxena.2017	1.1	0.77	1.45
