# Supplementary material for: Global risk factor analysis of myopia onset in children: A systematic review and meta-analysis
Source: PLoS One. 2023 Sep 20;18(9):e0291470. doi: 10.1371/journal.pone.0291470 (PMC10511087; doi:10.1371/journal.pone.0291470)
Supplement: S1 Data — (ZIP) [file pone.0291470.s008.zip › Data applicable/╩2╛▌╖╓╬÷/╥╤╫÷/╕╕─╕╜n╩╙-2╕÷.xlsx]

## Sheet: Sheet1
Study ID	OR	上限	下限	The definition of myopia
Wang2021	2.14	1.68	2.74	Not reported without cycloplegia
Wong2021	1.4	0.9	2.2	SE≤−0.5 D with cycloplegia
Ma2018	2.28	1.33	3.91	SE≤−0.5 D with cycloplegia
Zadnik2016	7.73	3.43	17.41	SE ≤ -0.75D with cycloplegia
Ma2016	2.12	1.17	3.84	SE≤−0.5 D with cycloplegia
Tsai2016	1.21	1.04	1.42	SE≤−0.5 D with cycloplegia
Sharon2015	4.79	1.39	16.55	SE≤−0.5 D with cycloplegia
French2014(Yonger cohort)	3.33	1.62	6.82	SE≤−0.5 D with cycloplegia
French2014(Older cohort)	1.12	0.52	2.43	SE≤−0.5 D with cycloplegia
Lisa2010	2.5	1.73	3.63	SE ≤ -0.75D with cycloplegia
Jones2007	5.4	2.76	10.57	SE ≤ -0.75D with cycloplegia
Saw2006	1.55	1.18	2.04	SE ≤ -0.75D with cycloplegia
