# Supplementary material for: Global risk factor analysis of myopia onset in children: A systematic review and meta-analysis
Source: PLoS One. 2023 Sep 20;18(9):e0291470. doi: 10.1371/journal.pone.0291470 (PMC10511087; doi:10.1371/journal.pone.0291470)
Supplement: S1 Data — (ZIP) [file pone.0291470.s008.zip › Data applicable/╩2╛▌╖╓╬÷/╥╤╫÷/╗o═Γ╗ε╢»╩▒╝Σ▓╗╖╓└α.xlsx]

## Sheet: Sheet1
Study ID	OR	上限	下限	The definition of myopia
Wang2021	0.82	0.68	0.99	Not reported without cycloplegia
Wong2021	1	0.9	1.6	SE≤−0.5 D with cycloplegia
Sharon2015	0.84	0.61	1.17	SE≤−0.5 D with cycloplegia
Lisa2010	0.98	0.96	0.99	SE ≤ -0.75D with cycloplegia
Jones2007	0.91	0.87	0.94	SE ≤ -0.75D with cycloplegia
