# Supplementary material for: Global risk factor analysis of myopia onset in children: A systematic review and meta-analysis
Source: PLoS One. 2023 Sep 20;18(9):e0291470. doi: 10.1371/journal.pone.0291470 (PMC10511087; doi:10.1371/journal.pone.0291470)
Supplement: S1 Data — (ZIP) [file pone.0291470.s008.zip › Data applicable/╩2╛▌╖╓╬÷/╥╤╫÷/╜n╛α└δ╙├╤█╩▒╝Σí¬▓╗╖╓└α.xlsx]

## Sheet: Sheet1
Study ID	OR	上限	下限	The definition of myopia
Wang2021	1.04	1.01	1.07	Not reported without cycloplegia
Wong2021	1.1	1	1.2	SE≤−0.5 D with cycloplegia
Qi2019	2.58	1.31	5.06	SE≤−0.5 D with cycloplegia
Sharon2015	1.03	0.81	1.31	SE≤−0.5 D with cycloplegia
