# Supplementary material for: Global risk factor analysis of myopia onset in children: A systematic review and meta-analysis
Source: PLoS One. 2023 Sep 20;18(9):e0291470. doi: 10.1371/journal.pone.0291470 (PMC10511087; doi:10.1371/journal.pone.0291470)
Supplement: S1 Data — (ZIP) [file pone.0291470.s008.zip › Data applicable/╩2╛▌╖╓╬÷/╥╤╫÷/╜n╛α└δ╙├╤█╩▒╝Σí¬╖╓└α.xlsx]

## Sheet: Sheet1
Study ID	OR	上限	下限
Jiang2021	1.1	0.82	1.48
Ma2018	0.98	0.67	1.43
French2014(yonger cohort)	1.68	0.89	3.16
French2014(0lder cohort)	1.43	0.93	2.21
