# Supplementary material for: Global risk factor analysis of myopia onset in children: A systematic review and meta-analysis
Source: PLoS One. 2023 Sep 20;18(9):e0291470. doi: 10.1371/journal.pone.0291470 (PMC10511087; doi:10.1371/journal.pone.0291470)
Supplement: S1 Data — (ZIP) [file pone.0291470.s008.zip › Data applicable/╩2╛▌╖╓╬÷/╥╤╫÷/├┐╠∞╘─╢┴╩▒╝Σ-╕▀.xlsx]

## Sheet: Sheet1
Study ID	OR	上限	下限
Ma2016	1.08	0.73	1.6
French2014(yonger cohort)	2	1.28	3.14
French2014(0lder cohort)	2.15	1.35	3.42
