# Supplementary material for: Global risk factor analysis of myopia onset in children: A systematic review and meta-analysis
Source: PLoS One. 2023 Sep 20;18(9):e0291470. doi: 10.1371/journal.pone.0291470 (PMC10511087; doi:10.1371/journal.pone.0291470)
Supplement: S1 Data — (ZIP) [file pone.0291470.s008.zip › Data applicable/╩2╛▌╖╓╬÷/╥╤╫÷/─Ω┴Σ.xlsx]

## Sheet: Sheet1
Study ID	OR	上限	下限
Jiang2021	1.15	1.01	1.31
Wong2021	0.9	0.6	1.2
Ma2018	1.2	0.78	1.4
Ma2016	0.97	0.84	1.12
