# Supplementary material for: Global risk factor analysis of myopia onset in children: A systematic review and meta-analysis
Source: PLoS One. 2023 Sep 20;18(9):e0291470. doi: 10.1371/journal.pone.0291470 (PMC10511087; doi:10.1371/journal.pone.0291470)
Supplement: S1 Data — (ZIP) [file pone.0291470.s008.zip › Data applicable/╩2╛▌╖╓╬÷/╥╤╫÷/╨╘▒≡í¬╜n╩╙╖ó╔·.xlsx]

## Sheet: Sheet1
Study ID	OR	上限	下限	The definition of myopia
Samantha S2022	1.69	1.39	2.06	SE≤−0.5 D with cycloplegia
Jiang2021	1.84	1.43	2.38	SE ≤ − 1.0 without cycloplegia
Wang2021	1.35	1.13	1.63	Not reported without cycloplegia
Wong2021	2.2	1.5	3.3	SE≤−0.5 D with cycloplegia
Ma2018	1.2	0.76	1.9	SE≤−0.5 D with cycloplegia
Wang2018(primary school)	1.39	1.22	1.58	SE≤−0.5 D without cycloplegia
Wang2018(middle school)	1.33	1.04	1.69	SE≤−0.5 D without cycloplegia
Ma2016	1.06	0.8	1.41	SE≤−0.5 D with cycloplegia
Saw2006	1.21	1.01	1.46	SE ≤ -0.75D with cycloplegia
