# Supplementary material for: Global risk factor analysis of myopia onset in children: A systematic review and meta-analysis
Source: PLoS One. 2023 Sep 20;18(9):e0291470. doi: 10.1371/journal.pone.0291470 (PMC10511087; doi:10.1371/journal.pone.0291470)
Supplement: S1 Data — (ZIP) [file pone.0291470.s008.zip › Data applicable/╩2╛▌╖╓╬÷/╥╤╫÷/╤╟╓▐╚╦.xlsx]

## Sheet: Sheet1
Study ID	OR	上限	下限
French2014(yonger cohort)	8.6	5.19	14.3
French2014(0lder cohort)	3.3	2.16	5.1
