# Supplementary material for: Global risk factor analysis of myopia onset in children: A systematic review and meta-analysis
Source: PLoS One. 2023 Sep 20;18(9):e0291470. doi: 10.1371/journal.pone.0291470 (PMC10511087; doi:10.1371/journal.pone.0291470)
Supplement: S1 Data — (ZIP) [file pone.0291470.s008.zip › Data applicable/╩2╛▌╖╓╬÷/╥╤╫÷/╤╟╫Θ/╕╕─╕╜n╩╙1╕÷.xlsx]

## Sheet: Sheet1
Study ID	OR	上限	下限	近视的分组	研究地点	随访地点
Samantha S2022	1.58	1.25	2	1	1	1
Wang2021	1.54	1.24	1.91	1	1	1
Wong2021	1	0.7	1.5	1	1	1
Ma2018	0.96	0.65	1.41	1	1	1
You2016	1.3	0.92	1.83	1	1	1
Zadnik2016	2.94	1.51	5.76	1	1	1
Ma2016	0.99	0.64	1.54	1	1	1
Hsu2016	1.66	1.42	1.95	1	1	1
Tsai2016	0.99	0.84	1.16	3	2	2
Sharon2015	2.83	0.89	9.02	1	2	2
French2014(yonger cohort)	3.16	1.94	5.15	2	1	1
French2014(0lder cohort)	1.27	0.88	1.84	2	1	1
Lisa2010	1.59	1.16	2.17	3	2	2
Jones2007	2.17	1.13	4.17	3	2	1
Saw2006	1.56	1.24	1.98	3	1	1
Seang2002	2.06	1	4.25	1	2	1
