# Supplementary material for: Global risk factor analysis of myopia onset in children: A systematic review and meta-analysis
Source: PLoS One. 2023 Sep 20;18(9):e0291470. doi: 10.1371/journal.pone.0291470 (PMC10511087; doi:10.1371/journal.pone.0291470)
Supplement: S1 Data — (ZIP) [file pone.0291470.s008.zip › Data applicable/╩2╛▌╖╓╬÷/╥╤╫÷/╤╟╫Θ/╕╕─╕╜n╩╙-2╕÷.xlsx]

## Sheet: Sheet1
Study ID	OR	上限	下限
Samantha S2022	2.85	1.76	4.62
Wang2021	2.14	1.68	2.74
Wong2021	1.4	0.9	2.2
Ma2018	2.28	1.33	3.91
You2016	2.25	1.46	3.45
Zadnik2016	7.73	3.43	17.41
Ma2016	2.12	1.17	3.84
Tsai2016	1.21	1.04	1.42
Hsu2016	2.82	2.41	3.29
Sharon2015	4.79	1.39	16.55
French2014(yonger cohort)	3.33	1.62	6.82
French2014(0lder cohort)	1.12	0.52	2.43
Lisa2010	2.5	1.73	3.63
Jones2007	5.4	2.76	10.57
Saw2006	1.55	1.18	2.04
Seang2002	3.83	1.86	7.91
