# Supplementary material for: Global risk factor analysis of myopia onset in children: A systematic review and meta-analysis
Source: PLoS One. 2023 Sep 20;18(9):e0291470. doi: 10.1371/journal.pone.0291470 (PMC10511087; doi:10.1371/journal.pone.0291470)
Supplement: S1 Data — (ZIP) [file pone.0291470.s008.zip › Data applicable/╩2╛▌╖╓╬÷/╥╤╫÷/╤╟╫Θ/╤█╓ß-╚ÑMa.xlsx]

## Sheet: Sheet1
Study ID		OR	上限	下限
Jiang2021	2021	1.6	1.33	1.93
Wong2021	2021	2.3	1.7	3
Zadnik2016	2016	2.91	2.17	3.9
Lisa2010	2010	1.56	1.28	1.9
Jones2007	2007	1.82	1.32	2.5
