# Supplementary material for: Global risk factor analysis of myopia onset in children: A systematic review and meta-analysis
Source: PLoS One. 2023 Sep 20;18(9):e0291470. doi: 10.1371/journal.pone.0291470 (PMC10511087; doi:10.1371/journal.pone.0291470)
Supplement: S1 Data — (ZIP) [file pone.0291470.s008.zip › Data applicable/╩2╛▌╖╓╬÷/╥╤╫÷/╤█╓ß.xlsx]

## Sheet: Sheet1
Study ID		OR	上限	下限	The definition of myopia
Jiang2021	2021	1.6	1.33	1.93	SE ≤ − 1.0 without cycloplegia
Wong2021	2021	2.3	1.7	3	SE≤−0.5 D with cycloplegia
Ma2018	2018	0.72	0.51	1.03	SE≤−0.5 D with cycloplegia
Zadnik2016	2016	2.91	2.17	3.9	SE ≤ -0.75D with cycloplegia
Lisa2010	2010	1.56	1.28	1.9	SE ≤ -0.75D with cycloplegia
Jones2007	2007	1.82	1.32	2.5	SE ≤ -0.75D with cycloplegia
