# Supplementary material for: Global risk factor analysis of myopia onset in children: A systematic review and meta-analysis
Source: PLoS One. 2023 Sep 20;18(9):e0291470. doi: 10.1371/journal.pone.0291470 (PMC10511087; doi:10.1371/journal.pone.0291470)
Supplement: S1 Data — (ZIP) [file pone.0291470.s008.zip › Data applicable/╩2╛▌╖╓╬÷/╫÷═╝.xlsx]

## Sheet: Sheet1
		选择				可比性	结局
	年份	Representativeness of the exposed cohort	Selection of the non exposed cohort	Ascertainment of exposure	Demonstration that outcome of interest was not present at start of study	Comparability of cohorts on the basis of the design or analysis	Assessment of outcomes	Was follow-up long enough for outcomes to occur	Adequcy of follow up of cohorts
Samantha S2022	2022	One stars	One stars	One stars	One stars	Two stars	One stars	One stars	One stars	9
Jiang2021	2021	One stars	One stars	One stars	One stars	Two stars	One stars	One stars	One stars	9
Wang2021	2021	One stars	One stars	One stars	One stars	Two stars	One stars	One stars	One stars	9
Wong2021	2021	One stars	One stars	One stars	One stars	Two stars	One stars	One stars	One stars	9
Huang2021	2021	One stars	One stars	One stars	One stars	One stars	One stars	One stars	One stars	8
Qi2019	2019	One stars	One stars	One stars	One stars	Two stars	One stars	One stars	One stars	9
Ma2018	2018	One stars	One stars	One stars	One stars	Two stars	One stars	One stars	One stars	9
Ma2018	2018	One stars	One stars	One stars	One stars	Two stars	One stars	One stars	One stars	9
Wang2018	2018	One stars	One stars	One stars	One stars	One stars	One stars	One stars	No stars	7
Chua2016	2016	One stars	One stars	One stars	One stars	Two stars	One stars	One stars	One stars	9
Zadnik2016	2016	One stars	One stars	One stars	One stars	Two stars	One stars	One stars	One stars	9
Ma2016	2016	One stars	One stars	One stars	One stars	One stars	One stars	One stars	One stars	7
Tsai2016	2016	One stars	One stars	One stars	One stars	One stars	One stars	One stars	One stars	8
Sharon2015	2015	One stars	No stars	No stars	One stars	One stars	One stars	One stars	One stars	6
French2014	2014	One stars	One stars	One stars	One stars	One stars	One stars	One stars	One stars	8
French2013	2013	One stars	One stars	One stars	One stars	One stars	One stars	One stars	One stars	8
Lisa2010	2010	One stars	No stars	One stars	One stars	One stars	One stars	One stars	No stars	6
Jones2007	2007	One stars	One stars	One stars	One stars	One stars	No stars	One stars	One stars	7
Saw2006	2006	One stars	One stars	One stars	One stars	Two stars	One stars	One stars	One stars	9
