# Supplementary material for: Global risk factor analysis of myopia onset in children: A systematic review and meta-analysis
Source: PLoS One. 2023 Sep 20;18(9):e0291470. doi: 10.1371/journal.pone.0291470 (PMC10511087; doi:10.1371/journal.pone.0291470)
Supplement: S1 Data — (ZIP) [file pone.0291470.s008.zip › Data applicable/╫╩┴╧╠ß╚í▒φ.xls]

## Sheet: 初筛表
文章名称	研究人群是否小于18岁	研究设计是否为队列研究或病例对照研究	研究结局是否为近视发生或近视进展	可能影响的因素有哪些	是否报告OR/RR	是否报告95%CI	是否报告SE	是否保留本文章
A cohort study of incident myopia in Singaporean children	是	是	是	（一）年龄、性别、智商、父母近视、种族、家庭月收入总额，父亲和母亲的教育水平、每周阅读的书籍数量、工作日和周末每天阅读、使用电脑、看电视和玩电子游戏的小时数、户外活动、2 岁前夜间照明和身高	是	是	否	是
A DNA pooling-based case-control study of myopia candidate genes COL11A1, COL18A1, FBN1, and PLOD1 in a Chinese population	否	否	否					否
Anisometropia of spherical equivalent and astigmatism among myopes: a 23-year follow-up study of prevalence and changes from childhood to adulthood	是	是	是	屈光参差性散光、屈光参差性等效球镜、年龄、等效球镜	否	否	是	是
Association between a lumican promoter polymorphism and high myopia in the Chinese population: A meta-analysis of case-control studies		否（META分析）						否
Association between COL1A1 polymorphisms and high myopia: A meta-analysis		否（META分析）						否
Association between digital smart device use and myopia: a systematic review and meta-analysis		否（META分析）						否
Axial Growth and Lens Power Loss at Myopia Onset in Singaporean Children	是	队列研究	是	晶体屈光度、眼轴长度、	否	否	是	否
Biometric progression in highly myopic eyes: The ZOC-BHVI Guangzhou high myopia cohort study								否	会议摘要，未查到原文
Chinese Eye Exercises and Myopia Development in School Age Children: A Nested Case-control Study	是	是	是	年龄、性别、父母近视、近距离工作时间、户外活动时时间、眼保健操	是	是	是	是
Clinical features in high myopia. A Danish cohort study of high myopia cases followed from age 14 to age 60	基线是		是					否
Clinical features in high myopia: A danish cohort study of unselected high myopia cases followed from age 14 to age 60	基线是							否
Cohort study with 4-year follow-up of myopia and refractive parameters in primary schoolchildren in Baoshan District, Shanghai	是	是	是	年龄、性别、父母近视、平日和周末在家或放学后的平均用眼时间、每周近距离工作时间（每周包括阅读书籍/杂志和写作业、看电视、使用电脑和玩手机、平板电脑和视频游戏等电子设备的总时间）	是	是	是	是
Combination Effect of Outdoor Activity and Screen Exposure on Risk of Preschool Myopia: Findings From Longhua Child Cohort Study	是	是	是	年龄、性别、父母生育年龄、父母受教育程度、家庭月收入、父母近视、电子屏幕（移动、固定）、户外活动时间	是	是	否	是
Correlation between the development of high myopia and intraocular pressure								否	重复
Determinants of myopia among Omani school children: a case-control study	是	是	是	年龄、性别、地理分布、身高增加、体重增加、PEM状态、父母和兄弟姐妹的屈光不正史、沙眼和过敏性结膜炎、BMI	是	是	否	是
Determinants of the progress of myopia among Omani school children: A historical cohort study	是	是	是	年龄、性别、地理分布、身高增加、体重增加、PEM状态、父母和兄弟姐妹的屈光不正史、沙眼和过敏性结膜炎、BMI	是	是	是	否	重复研究
Different patterns of myopia prevalence and progression between internal migrant and local resident school children in Shanghai, China: a 2-year cohort study	是	是	是	年级、性别、父母近视、基线AL、基线SE、是否流动（常居）、年级*是否流动、近距离工作时间、户外活动时间	是	是	否	是
Does the level of physical activity in university students influence development and progression of myopia?-A 2-year prospective cohort study	否							否
Factors associated with high myopia after 7 years of follow-up in the Correction of Myopia Evaluation Trial (COMET) Cohort	是	是	是	年龄、种族、基线近视、近视治疗方式（PAL、SVL、隐形眼镜）、父母近视	是	是	是	是
Genetic association study between INSULIN pathway related genes and high myopia in a Han Chinese population	否	是						否
Incidence of and Factors Associated With Myopia and High Myopia in Chinese Children, Based on Refraction Without Cycloplegia	是	是	是	性别、身高、体重、轴长 (AL)、角膜半径曲率 (CRC) 、轴率比、基线屈光度	是	是	否	是
Increased outdoor time reduces incident myopia - The Guangzhou outdoor activity longitudinal study								否	会议摘要，未查到原文
Increased Time Outdoors Is Followed by Reversal of the Long-Term Trend to Reduced Visual Acuity in Taiwan Primary School Students	是	是	是	年级、性别、户外活动时间	否	是	否	是
IOP, myopic progression and axial length in a COMET subgroup	是	是	是	眼压	否	否		否
Is there a link between passive smoke exposure and early-onset myopia in preschool Asian children?	是	是	是	年龄、性别、种族、母亲教育水平、家庭收入、父母近视“二手烟”环境、出生体重、孕龄、（最终模型被忽略）	是	是	否	是
Limited change in anisometropia and aniso-axial length over 13 years in myopic children enrolled in the Correction of Myopia Evaluation Trial	是	是	是	屈光参差治疗				否
Longitudinal association between myopia and parental myopia and outdoor time among students in Wenzhou: a 2.5-year longitudinal cohort study	是	是	是	年级、性别、父母近视人数、近距离工作时间、户外活动时间、基线SE、基线AL、基线轴率比	是（HR hazard rate）	是	是	是
Longitudinal changes in corneal curvature and its relationship to axial length in the Correction of Myopia Evaluation Trial (COMET) cohort	是	是	是	角膜曲率、眼轴长度、轴率比与近视	否	否	是	否
Methodology of the ZOC-BHVI High Myopia Cohort Study: The Onset and Progression of Myopic Pathologies and Associated Risk Factors in Highly Myopic Chinese	否							否
Myopia in ten year old children--a case control study.	是	是	是	近视家族史、	是	否	否	否
Myopia in Young Adults Is Inversely Related to an Objective Marker of Ocular Sun Exposure: The Western Australian Raine Cohort Study	否							否
Near work related behaviors associated with myopic shifts among primary school students in the jiading district of shanghai: A school-based one-year cohort study	是	是	是	性别、年龄、父母近视、户外活动时间、近距离工作时间、儿童视力保健量表（读写时舒适的光照、连续近距离工作超过30-40min休息、正确的做眼保健操、近距离工作(阅读、写字、看电视)时保持合适的距离、正确的执笔姿势、正确的读写姿势、合理膳食、近距离工作时间、非阅读时不良的姿势、找各种休息眼睛的方法	是	是	是	是
PAX6 gene associated with high myopia: a meta-analysis.		否（META分析）						否
Prediction of Juvenile-Onset Myopia	是	是	是	性别、年龄、种族、基线SE情况、眼轴长度、晶体厚度、角膜屈光力、晶体屈光力、AC/A、周边屈光、调节滞后、不同方向的散光、父母近视、户外活动时间、近距离工作、	是	是	否	是
Prediction of myopia onset with refractive error measured using non-cycloplegic subjective refraction: the WEPrOM Study	是	是	是	性别、基线年龄、学校地区（农村、城市）、父母近视、非散瞳基线屈光度、基线年级、基线眼轴长度、基线视力、NRA、PRA、近距离工作时间、户外活动时间、	是	是	否	是
Prevalence and risk factors for myopia in Taiwanese diabetes mellitus patients: a multicenter case-control study in Taiwan	否							否
Prevalence of myopia at age 6 in A dutch birth cohort study: The generation r study								否	会议摘要，未查到原文
Reducing the progression of myopia with atropine: a long term cohort study of Olmsted County students.	是	是		阿托品	是	是		否
Risk factors for high myopia: a 22-year follow-up study from childhood to adulthood	是	是	是	基线年龄、性别、父母近视、基线SE、户外活动时间、近距离工作（近距离工作、看电视、室内活动）	是	是	是	是
Risk factors for high myopia: a 22-year follow-up study from childhood to adulthood	同上							否	重复
Risk Factors for Incident Myopia among Teenaged Students of the Experimental Class of the Air Force in China	是	是	是	基线屈光度、父母近视、户外活动时间、读写距离、读写时间、每周睡眠时间、饮食偏好、连续读写时长、上小学年龄、	是	是	是	是
Risk factors for myopia progression in second-grade primary school children in Taipei: A population-based cohort study	是	是	是	年龄、性别、地区、基线SE、母亲教育程度、父母近视、近距离习惯（工作距离、开始阅读的年龄、每天近距离工作时间、30分钟连续工作休息10分钟、电子设备的使用）、户外活动（工作日放学后的户外时间、周末放学后的户外活动时间、放学后辅导）、干预（睫状肌麻痹治疗）	是	是	是	是
Seasonal variations in the progression of myopia in children enrolled in the correction of myopia evaluation trial	是	是	是	季节	否	否	是	是
Systematic assessment of the tagging polymorphisms of the COL1A1 gene for high myopia		否						否
Temporal variations in myopia progression in Singaporean children within an academic year	是	是	是	年龄、近距离工作（读写、计算机的使用、读写加计算机的使用，睡前3小时读写、睡前3小时计算机的使用、睡前读写加计算机的使用）	否	否	否	否
The impact of computer use in myopia progression: A cohort study in Spain	否							否
The possible effect of undercorrection on myopic progression in children	是	是	是	年龄、性别、全矫或欠矫	否	否	是	是
The progression of myopia from its onset at age 8-12 to adulthood and the influence of heredity and external factors on myopic progression. A 23-year follow-up study	是	是	是	年龄、性别、父母近视、双焦眼镜的治疗（未影响）、阅读距离、调节刺激、每天阅读时间、受教育年限、户外活动时间、看电视时间、组合时间	否	否	否	否
Time outdoors and physical activity as predictors of incident myopia in childhood: A prospective cohort study	是	是	是	活动水平、户外时间、父母近视数量、性别、年龄、阅读时间、	是（HR）	是	否	是
上海儿童近视流行及预测相关研究	是	是	是	（1）患病率横断：年龄、年级组、性别、学校类别（重点或普通）（2）近视发生发展：性别、年龄、学校类型、基线SE、家长近视、阅读时间、看电视时间、电脑时间、户外运动	是	是	否	是
身体活动、户外时间、近距离用眼对儿童青少年近视影响的研究	是	是	是	性别、学段、父母近视数量、身体活动、户外时间、近距离用眼时间（用电脑、用手机、玩掌上游戏机、演奏音乐）、读写时间	是	是	是	是
眼压对青少年近视进展的影响	是	是	是	(1)SE：基线年龄、性别、NW、平均IOP、IOP峰值、IOP差值、AL、CCT (2) AL:基线年龄、性 别、近距离用眼时间、平均IOP、IOP峰值、IOP 差值、AL、CCT	是	是	是	是
纵向观察儿童近视发展的危险因素	是	是	是	视功能（集合近点、调节灵敏度、近视融合聚散度 (阶梯性) 、近距离正向融合、调节滞后、调节幅度、近距离负向融合、恢复点）、用眼时间（平日、周末时间里户内学习及使用电子产品、户外活动时间）	否	否	是	是
The relationship between growth spurts and myopia in Singapore children	是	队列研究	近视进展	身高	否	否	是	是
Study design, rationale and methods for a population-based study of myopia in schoolchildren: The Myopia Investigation study in Taipei	是	队列研究	否	1.年龄；2.性别；3.父母视力；4.近距离工作；5.校外活动；6.户外活动	否	否	是	是
Genetic association study revealed three loci were associated risk of myopia among minors	是	病例对照研究	近视进展	rs2246661, rs74633073, 和 rs76903431	是 OR	是	否	是
New polygenic risk score to predict high myopia in singapore chinese children	是	队列研究	近视进展	1.年龄；2.性别；3.母亲教育程度；4.学校；5.10个主要基因分型成分；6.户外时间；7.阅读书籍数量。	是 OR	是	是	是
Factors Related to the Progression of Myopia in Singaporean Children	是	队列研究	近视进展	1.性别；2.年龄；3.户外活动；4.社会经济状况；5.近距离工作；6.基础视力；7.散光情况	否	是	是	是
Familial clustering and myopia progression in Singapore school children	是	队列研究	近视进展	1.性别；2.年龄；3.基础视力情况；4.社会经济状况；5.亲属近视情况；6近距离工作	否	是	是	是
The TGFβ1 gene codon 10 polymorphism contributes to the genetic predisposition to high myopia	否	病例对照研究	否	同基因型CC in TGFβ1	是 OR	是	否	否
Evaluation of MMP3 and TIMP1 as Candidate Genes for High Myopia in Young Taiwanese Men	否	病例对照研究	否	MMP3、TIMP基因	否	否	否	否
A PAX6 gene polymorphism is associated with genetic predisposition to extreme myopia	否	病例对照研究	否	PAX6基因	是 OR	是	否	否
TGFB1 as a Susceptibility Gene for High Myopia A Replication Study With New Findings	否	病例对照研究	否	TGFB1基因	是 OR	是	否	否
The Association of Haplotype at the Lumican Gene with High Myopia Susceptibility in Taiwanese Patients	否	病例对照研究	否	(DSPG3、LUM、DCN基因	是 OR	是	否	否
New susceptibility locus for high myopia is linked to the uromodulin-like 1 (UMODL1) gene region on chromosome 21q22.3	否	病例对照研究	否	(UMODL1)基因	是 OR	是	否	否
Hepatocyte growth factor and myopia: Genetic association analyses in a caucasian population	否	病例对照研究	否	C-MET基因	否	否	是	否
Evaluation of BLID and LOC399959 as candidate genes for high myopia in the Chinese Han population	否	病例对照研究	否	BLID、LOC399959基因	是 OR	是	否	否
Replication study supports CTNND2 as a susceptibility gene for high myopia	否	病例对照研究	否	CTNND2基因	是 OR	是	是	否
Genome-wide association studies reveal genetic variants in CTNND2 for high myopia in Singapore Chinese	否	队列研究	近视进展	CTNND2基因	是 OR	是	否	否
Association of IGF1 gene haplotypes with high myopia in Chinese adults	否	病例对照研究	否	IGF1基因	是 OR	是	否	否
Ten SNPs of PAX6, Lumican, and MYOC genes are not associated with high myopia in Han Chinese	否	病例对照研究	否	PAx6、Lum、MYOC在汉族与近视无关	是 OR	否	是	否
Association of insulin-like growth factor-1 polymorphisms with high myopia in the Chinese population	否	病例对照研究	否	IGF-1基因	是 OR	是	是	否
The association between time spent outdoors and myopia in children and adolescents: A systematic review and meta-analysis	否	否（META）	否	户外活动	是 OR	是	是	否
青少年户外活动与近视的关联	是	否	近视进展	户外	否	是	否	否
青少年近视的危险因素研究	是	病例对照研究	近视进展	1.睡眠；2.肥胖；3.父母近视；4.看书、写字、距离、户外活动；	是 OR	否	是	是
Association of Lumican gene polymorphism with high myopia: a meta-analysis.	否	否（META）	否	Lum基因	是 RR	是	是	否
Association study of insulin-like growth factor-1 polymorphisms with extreme high myopia	否	病例对照研究	否	IGF基因及其调控区域（rs12423791）	是 OR	否	是	否
Birth order and myopia	否	是	近视发生	出生顺序	是 OR	是	否	否
Association of ZNF644, GRM6 and CTNND2 genes polymorphisms with high myopia	否	病例对照研究	否	ZNF644、GRM6、CTNND2 基因	是 OR	是	否	否
Associations of single nucleotide polymorphisms of chromosomes 15q14, 15q25 and 13q12.12 regions with high myopic eyes in Hui and Han population of Chinese Ningxia area	否	病例对照研究	否	染色体15q14、15q25和13q12.12	是 OR	是	否	否
Atropine slows myopia progression more in Asian than white children by meta-analysis.	是	否（META）	近视进展	阿托品	是 OR	是	是	否
学龄儿童眼球生物学参数变化的队列研究:二年随访观察	是	队列研究	近视进展	1.年龄；2.地区；3.父母近视情况；4.户外活动；5.近距离用眼	否	否	是	是
The association between IGF-1 polymorphisms and high myopia	否	否（META）	否	IGF1基因	是 OR	是	否	否
Insulin-like growth factor-1 gene polymorphisms are not associated with high myopia: a Meta-analysis	否	否（META）	否	IGF1-1基因	是 OR	是	否	否
Association between parental myopia and the risk of myopia in a child	否	否（META）	近视发生	父母近视情况	是 OR	是	是	否
The association between near work activities and myopia in children - A systematic review and meta-analysis	是	否（META）	近视进展+近视发生		是 OR	是	是	否
Association of ZNF644, GRM6, and CTNND2 genes with high myopia in the Han Chinese population: Jiangsu Eye Study	否	病例对照研究	否	ZNF644、GRM6、CTNND2基因	是 OR	是	是	否
Age of myopia onset and severity of refractive error in later childhood among singapore children in the scorm cohort	是	队列研究	近视进展	1.年龄基线；2.性别；3.学校类型；4.每周阅读书本；5.身高；6.父母近视	是 OR	否	是	是
Genetic Association Study of KCNQ5 Polymorphisms with High Myopia	否	病例对照研究	否	KCNQ5基因	是 OR	是	否	否
Association of IGF1 polymorphism rs6214 with high myopia: A systematic review and meta-analysis	否	否（META）（所有为病例对照研究）	否	IGF1 RS6214基因	是 OR	是	否	否
Evaluation of genome-wide susceptibility loci for high myopia in a Han Chinese population	否	队列研究	否	SNPs基因包括 rs1254319, rs3138144, rs12205363, rs17648524, rs7829127, rs1656404, 和 rs7084402。	是 OR	是	否	否
Genetic association between corneal curvature-related genes and high myopia in Chinese Han population	否	队列研究		SNPs基因	是 OR	是	否	否
Genetic Association Study Between the COL11A1 and COL18A1 Genes and High Myopia in a Han Chinese Population	否	病例对照研究	否	COL11A1 与 COL18A1基因	是 OR	是	否	否
Environmental factors explain socioeconomic prevalence differences in myopia in 6-year-old children	是	队列研究	近视进展	1.社会经济状况；2.户外活动;3.年龄、性别；BMI	是 OR	是	是	是
A risk score system approach for myopia among primary and middle school students in China	是	否	近视进展	1.性别；2.年级；3.近距离工作；4.父母近视	是 OR	是	否	否
Association of genetic variants at MYP10 and MYP15 with high myopia in a Han Chinese population	否	病例对照研究	否	MYP10与MYP15基因	是 OR	是	是	否
Genetic risk prediction models on myopia - Are we there yet?	否	否	近视进展	1.阿托品；2.OK镜；3.渐进式、双焦点和多焦点镜片、软性或硬性隐形眼镜，以及矫正不足的眼镜；4.隐形眼镜	否	否	否	否
Longitudinal 19-year myopia progression among Singaporean children with high myopia	否	队列研究	近视进展	无	是 OR	是	是	否
Association of VIPR2 and ZMAT4 with high myopia	否	病例对照研究	否	VIPR2 与ZMAT4基因	是 OR	是	是	否
Association between Polygenic Risk Score and Risk of Myopia	否	否	近视进展	多基因	是 OR	是	是	否
Phenotypic consequences of GJD2, the first GWAS hit for common myopia	否	否	否	GJD2	是 OR	是	否	否
Association of age at myopia onset with risk of high myopia in adulthood in a 12-year follow-up of a chinese cohort	是	队列研究	近视进展	年龄在早发性近视的影响	是 OR	是	是	是
Low physical activity and higher use of screen devices are associated with myopia at the age of 16-17 years in the CCC2000 Eye Study	是	队列研究	近视进展	1.户外活动；2.电子设备	是 OR	是	是	是
Association of SNTB1 with High Myopia	否	病例对照研究	否	SNTB1基因	是 OR	是	是	否
Genetic association study of SOX2 gene polymorphisms with high myopia in a Chinese population	否	病例对照研究	否	SOX2基因	是 OR	否	否	否
Atropine 0.01% Eyedrops Significantly Reduce the Progression of Childhood Myopia	是	是	是	（一）近视进展：阿托品	否	否	是	否
Clinical application of the ATOM2 Study: Atropine 0.01% significantly reduces childhood myopic progression	是	是	是	（一）近视进展：阿托品	否	否	是	否	未找到全文
A comparison of measures of reading and intelligence as risk factors for the development of myopia in a UK cohort of children	是	否（队列）	否（近视进展）		是	是		否	缺散瞳后结果
Outdoor activity and myopia in Singapore teenage children.	否	否（队列）	否（近视发生）		是	是	是	否	11-20岁
Interaction between lifestyle and genetic susceptibility in myopia: the Generation R study	是	否	否		是	是	否	否	喂养方式是否影响基因效应
The impact of computer use on myopia development in childhood: The Generation R study	是	否（队列）	否（近视发生）					否
The impact of computers on myopia in 6 to 9 year old school children		否						否
Race as a predictor of myopia progression in pediatric patients								否	ARVO年会摘要，找不到全文
Prevalence and 5- to 6-year incidence and progression of myopia and hyperopia in Australian schoolchildren	是	是	是	年龄，种族	是	是	否	是
Risk factors for incident myopia in Australian schoolchildren: The Sydney Adolescent Vascular and Eye Study	是	是	是	年龄，种族，户外活动时间，父母近视	是	是	否	是
Effect of low-dose atropine on myopia progression, pupil diameter and accommodative amplitude: Low-dose atropine and myopia progression.	是	否	是	阿托品	是	是	是	否
Efficacy and adverse effects of atropine in childhood myopia a meta-analysis		否						否
Efficacy vs. side effects of atropine in Myopia: A meta-analysis.		否						否
Vitamin d receptor gene polymorphisms and the risk of myopia	是	否		Vitamin D				否	ARVO Annual Meeting Abstract
Association between greater residential greenness and decreased risk of preschool myopia and astigmatism	是	否（队列研究）						否	绿地与近视的关系
The prevalence of myopia and factors associated with it among secondary school children in rural Vietnam	是	否（病例对照）	否（近视发生）		是	是	是	否
Association of Parental Myopia with Higher Risk of Myopia among Multiethnic Children before School Age	是	是	是		是	是		否	婴幼儿的，存在疑问
Chinese Eye Exercises and Myopia Development in School Age Children: A Nested Case-control Study		否（巢式兵力对照）						否
Near work, education, family history, and myopia in Greek conscripts.	否	是						否
Kawasaki disease increases the incidence of myopia								否	川崎病增加近视风险
The association between digital screen time and myopia: A systematic review								否	系统综述，是不用的
Atropine 0.01% Eye Drops for Myopia Control in American Children: A Multiethnic Sample Across Three US Sites	是			阿托品				否
Prevention of myopia progression with 0.05% atropine solution				阿托品				否
Intraocular pressure and myopia progression in Chinese children: The Anyang Childhood Eye Study	是	是	是	眼压	否	否	否	否
A functional polymorphism at 3′UTR of the PAX6 gene may confer risk for extreme myopia in the Chinese	否							否
The effect of eye exercises of acupoints on myopia progression: A 3-year cohort report from the beijing myopia progression study	是	是	是	近视发生：1.2.；（二）近视进展：1.性别，2.眼保健操，	是		是	是
Hypermetropia is not associated with hypertension: The Blue Mountains Eye Study	否			否				否
The influence of near work on myopic refractive change in urban students in Beijing: a three-year follow-up report	是	是	是	近距离工作	是	是		是	年龄入组时17岁，随访20岁
Association of Myopia and Genetic Variants of TGFB2-AS1 and TGFBR1 in the TGF-β Signaling Pathway: A Longitudinal Study in Chinese School-Aged Children		是		gender, age, near work time and outdoor time				否	基因	文章未查到
Identification of myopia-associated WNT7B polymorphisms provides insights into the mechanism underlying the development of myopia								否	基因
Two-Year Incidence of Myopia among Schoolchildren in China								否	会议摘要，未查到原文
Myopia over the lifecourse: Prevalence and early life influences in the 1958 British birth cohort	否							否
Myopia, lifestyle, and schooling in students of Chinese ethnicity in Singapore and Sydney	是	否（横断面）						否
Childhood myopia and parental smoking	是	否（队列）		控制了年龄、性别、学校、母亲的教育程度和母亲的近视后，与母亲没有吸烟的孩子相比，母亲曾吸烟的孩子有更多的“正”屈光				否
Ethnicity-specific prevalences of refractive errors vary in Asian children in neighbouring Malaysia and Singapore	是	否（队列）		加坡马来人、华人和印度人的种族特异性近视患病率高于马来西亚马来人、华人和印度人。				否
IQ and the association with myopia in children	是	否（队列）		非语言智商可能是近视的一个独立危险因素，这种关系可能不能仅仅通过近视患者阅读量的增加（每周书籍）来解释。				否
Sleep Duration in Infants Was Not Associated With Myopia at 3 Years.		否（队列）						否	横断面研究新生儿的
Neonatal vitamin D status and myopia in young adult men	否							否
Physical activity in relation to development and progression of myopia – a systematic review								否
Vitamin D and its pathway genes in myopia: Systematic review and meta-analysis								否
Axial length growth from 6 to 13 years of age and risk of myopia at age 13: The Generation R study		否						否	未找到全文
Environmental Risk Factors Can Reduce Axial Length Elongation and Myopia Incidence in 6- to 9-Year-Old Children.		否（队列）						否
Axial length growth from 6 to 13 years of age and risk of myopia at age 13: The Generation R study		否（重复）						否
Controversies in myopia: Association with low socio-economic status in urban children of the Netherlands.								否	会议摘要，未查到原文
Myopia development among young schoolchildren: The myopia investigation study in Taipei	是	是	是	近视发生1，课外辅导，2父母近视，3户外活动	HR	是		是
The long-term results of using low-concentration atropine eye drops for controlling myopia progression in schoolchildren				阿托品				否
Time spent in outdoor activities in relation to myopia prevention and control: a meta-analysis and systematic review.		否						否
Associations between screen exposure in early life and myopia amongst Chinese preschoolers	是	否（横断面）						否
Intravenous immunoglobulin treatment in kawasaki disease decreases the incidence of myopia								否	疾病不一致
万载县中学生近视发病因素的探讨	否	是						否
青少年近视危险因素的病例对照研究					否	否		否
不良戴镜习惯对学生近视发展的影响					否	否	否	否
Association of IGF1 gene haplotypes with high myopia in Chinese adults.	否	病例对照研究	否	IGF1基因	是 OR	是	否	否
IGF-1 gene poly-morphisms in Polish families with high-grade myopia	否	否	否	IGF-1基因多态性	否	否	否	否
Insulin-like growth factor 1 is not associated with high myopia in a large Japanese cohort	否	队列研究	否	IGF-1基因	否	否	否	否
Association of IGF1 and IGF1R gene polymorphisms with high myopia in a Han Chinese population	是	病例对照研究	否	IGF1、IGF1R基因	是 OR	否	否	否
association of insulin-like growth factor-1 gene polymorphisms with different types of myopia in Egyptian patients.	否	病例对照研究	否	IGF-1基因的 rs6214 和rs5742632	是 OR	否	否	否
Association study of insulin-like growth factor-1 polymorphisms with extreme high myopia	否	病例对照研究	否	胰岛素生长因子-1	否	否	否	否
Association study of IGF1 polymorphisms with susceptibility to high myopia in a Japanese population	否	病例对照研究	否	IGF-1基因多态性	是 OR	否	否	否
Common variant in myocilin gene is associated with high myopia in isolated population of Korcula Island, Croatia.	否	否	否	心肌蛋白基因变异	否	否	否	否
An association study of the COL1A1 gene and high myopia in a Han Chinese population	否	病例对照研究	否	COL1A1基因	否	否	否	否
Absence of association between COL1A1 polymorphisms and high myopia in the Japanese population	否	病例对照研究	否	COL1A1基因	是 OR	是	否	否
Systematic assessment of the tagging polymorphisms of the COL1A1 gene for high myopia.	否	病例对照研究	否	COL1A1基因标记多态性	否	否	否	否
The COL1A1 gene and high myopia susceptibility in Japanese	否	病例对照研究	否	COL1A1基因	是 OR	是	否	否
Association of insulin-like growth factor-1 poly-morphisms with high myopia in the Chinese population.	否	病例对照研究	否	胰岛素生长因子-1	是 OR	是	否	否
Insulin-like growth factor 1 is not associated with high myopia in a large Japanese cohort	否	病例对照研究	否	胰岛素生长因子-1	否	否	否	否
Association of IGF1 gene haplotypes with high myopia in Chinese adults	否	病例对照研究	否	胰岛素生长因子-1	是 OR	是	否	否
IGF-1 gene polymorphisms in Polish families with high-grade myopia	否	病例对照研究	否	IGF-1基因	否	否	否	否
Effect of outdoor activity on myopia onset and progression in school-aged children in northeast china: the sujiatun eye care study	是	队列研究	近视发生+近视进展	户外活动	否	是	是	是
Outdoor activity during class recess reduces myopia onset and progression in school children	是	前瞻性、比较性、连续、干预性研究	近视发生+近视进展	户外活动	否	是	是	是
Prevalence and risk factors for myopia in second-grade primary school children in Taipei:A population-based study	是	队列研究	近视进展	1.性别；2.住宅地区；3.教育水平；4.父母视力；5.看电视习惯（距离、时间）；5.近距离工作习惯；6.年龄；7.户外活动	是 OR	是	是	是
Risk factors of myopic shift among primary school children in Beijing, China: a prospective study.	是	队列研究	近视进展	1.年龄；2.性别；3.地区习惯；4.父母视力；5.基线视力；户外活动；6.近距离工作；7.学习期间休息	是 OR	是	是	是
Parental history of myopia, sports and outdoor activities, and future myopia.	是	是	是	父母近视史、运动和户外活动、阅读时间	是	是	是	是
Refractive errors of medical students in Turkey: one year follow-up of refraction and biometry	否	是	是	性别、近视史、户外活动、近距离用眼	是	是	是	否
Visual activity before and after the onset of juvenile myopia	是	是	是	年龄、性别、种族、近距离用眼	否	否	否	否
Acquired myopia in 11-year-old children	是	是	是	家庭环境、出生顺序、学业成绩近距离用眼	否	否	否	否
Time outdoors, visual activity, and myopia progression in juvenile-onset myopes	是	是	是	休闲的阅读时、学习、视频游戏、电视、户外时间、	是	是	否	是
Time tutdoors and myopia progression over 2 years in Chinese children: The Anyang Childhood Eye Study.	是	是	是	户外活动时间、室内活动、身体活动、阅读、电脑使用、视频游戏、家庭作业、	是	是	是	是
Incidence and progression of myopia and associated factors in urban school children in Delhi: The North India Myopia Study (NIM Study)	是	是	是	户外时间＞2小时、近距离用眼（阅读写作时间，电脑视频游戏使用、电视时长）、年龄、性别、学校类型	是	是	是	是
High myopia is not associated with the SNPs in the TGIF	否	否	否	基因	是	是	否	否
Association of the lumican gene functional 3-UTR polymorphism with high myopia	否	否	是	基因	是	是	是	否
Association of lumican gene with susceptibility to pathological myopia in the northern Han ethnic Chinese.	否	否	否	基因、种族	否	否	否	否
The association of single nucleotide polymorphisms in the 5 ′ -regulatory region of the lumican gene with susceptibility to high myopia	否	是	否	基因				否
Ten SNPs of PAX6, lumican, and MYOC genes are not associated with high myopia in Han Chinese	否	是	否	基因、种族	否	否	否	否
Low physical activity and higher use of screen devices are associated with myopia at the age of 16–17 years in the CCC2000 Eye Stud	是	是	是	身体活动、屏幕使用	是	是	否	是
A prospective longitudinal study of mobile touch screen device use and musculoskeletal symptoms and visual health in adolescents.	是	是	是	移动触摸屏设备(如智能手机、平板电脑)的使用和使用模式、肌肉骨骼症状	是	是	否	是
Relative contribution of risk factors for early-onset myopia in young Asian children	是	是	是	年龄、性别、种族、父母的教育父母近视、近距离工作和户外活动	是	是	是	是
Early childhood refractive error and parental history of myopia as predictors of myopia	是	是	否	父母近视史	HR	是	否	是	存疑
A susceptibility locus for myopia in the normal population is linked to the PAX 6 gene region on chromosome 11: a genomewide scan of dizygotic twins	否	否	否	基因	否	是	是	否
Lumican, and MYOC genes are not associated with high myopia in Han Chinese				基因				否
A PAX6 gene-polymorphism is associated with genetic predisposition to extreme myopia	否	是	是	基因	是	是	是	否
The roles of PAX6 and SOX2 in myopia: lessons from the 1958 British Birth Cohort	随访时，44	是			否			否
Candidate gene and locus analysis of myopia	是			基因	否	否	否	否
Association of paired box 6 with high myopia in Japanese	否							否
PAX6 haplotypes are associated with high myopia in Han chinese					否			否
Afunctional polymorphism at 3’UTR of the PAX6 gene may confer risk for extreme myopia in the Chinese	否				有			否
AC and AG dinucleotide repeats in the PAX6 P1 promoter are associated with high myopia	否							否
Association of PAX6 polymorphisms with high myopia in Han Chinese nuclear families.	否	是	是	PAX6、年龄、性别、父母情况、MSE、AXL、CP、ACD、LT	是	是	是	否
PAX6 mutations may be associated with high myopia	否							否
Influence of indoor and outdoor activities on progression of myopia during puberty.	是	是	是	读写、电脑使用、看电视、户外活动、年龄、性别、父母近视、基线屈光度	是	是	是	是
Time outdoors and myopia progression over 2 years in chinese children: the Anyang childhood eye study	是	是	是	年龄、基线屈光度、户外时间，近距离工作，近视父母，	是	是	是	是
Near-work activity, night-lights, and myopia in the Singapore-China study	是	是	是	（24H日志）每天的阅读时间、每周阅读数量、近距离用眼指数、睡觉时的夜灯的使用、父母近视情况、地域	是	是	否	是
Near-work activity and myopia in rural and urban schoolchildren in China	是	是	是	父母近视、屈光不正程度、住房类型、父母受教育程度、母亲受教育程度、家庭收入、近距离工作时间、睡眠照明、读写期间是否休息、户外活动、地域	是	是	否	是
Factors related to the progression of myopia in Singaporean children	是	是	是	近距离工作时间、户外活动时间、年龄、性别、父母近视、父母的教育程度、住房类型、家庭收入	是	是	是	是
Prevalence of myopia and its risk factors in urban school children in Delhi: the North India Myopia Study (NIM Study)	是	是	是	年龄、性别、学校类型、近视家族史、家庭经济、母亲教育程度、阅读、看电视、使用手机电脑、户外活动	是	是	否	是
Insulin, insulin-like growth factor-1, insulin receptor, and insu-lin-like growth factor-1 receptor expression in the chick eye and their regulation with imposed myopic or hyperopic defocus.		否，动物实验						否
A second locus for familial high myopia maps to chromosome 12q	否							否
Genetic association of insulin-like growth factor-1 polymorphisms with high-grademyopia in an international family cohort	否							否
Targeting insulin-like growth factor 1 receptor inhibits pancreatic cancer growth and metastasis.			否					否
Kermit 2/XGIPC, an IGF1 receptor interacting protein, is required for IGF signaling in Xenopus eye development.		否						否
Association of insulin-like growth factor-1 polymorphisms with high myopia in the Chinese population	否							否

## Sheet: 提取表正表
研究基本信息（未报告填NR）																						P																		统计分析方法							报告的详细因素
																						年龄（岁）			各组分配人数									脱落人数			近视患病时长			数据分析方法（多因素/单因素/其他）		填补数据缺失的方法	控制混杂的方法	调整的混杂因素	涉及到的结局（近视进展/近视发生/两者都有）	报告因素	自身因素（OR及95%可信区间）
作者姓+年份	文章标题	年份	第一作者国家	作者数量	招募中心数	基金资助（公共/私人/未报告）	目标疾病	是否散瞳	目标人群种族	研究目的（近视的发生/近视的进展/两者都有）	近视分类（轻度近视/中度近视/高度近视/NR）	研究地点（学校/其他/NR）		研究地区（东亚/非东亚）		研究类型（病例对照/队列研究）	前瞻性/回顾性	近视的定义	近视定义分类	户外活动定义	近距离用眼定义	总	观察组	对照组		男	女		男	女		男	女		男	女											年龄	性别	种族
Samantha Sze-Yee Lee2022	Annual Incidences and Progressions of Myopia and High Myopia in Chinese Schoolchildren Based on a 5-Year Cohort Study	2022	中国	11	11	公共	近视发生	是	亚裔	近视的发生	高度近视	学校	1	东亚	1	队列研究	前瞻性	SE≤−0.5 D	1	NR	NR	7.2 ± 0.3			2835	1641	1194													Multivariate logistic regression		NR	Multivariate logistic regression	各种基线特征 作为协变量，并在适当的情况下调整年龄和性别。	近视发生			男：ref 女性： 1.69 (1.39, 2.06)
Huang.2021	Combination Effect of Outdoor Activity and Screen Exposure on Risk of Preschool Myopia: Findings From Longhua Child Cohort Study	2021	中国	10	1	公共	近视发生	是	亚裔	近视的发生	NR	学校	1	东亚	1	队列研究	前瞻性	SE≤−0.5 D	1	(1) the frequency of outdoor activity, (2) the duration of outdoor activity, and (3) the overall outdoor factors	watching TV or computers or other fixed electronic screens		4.9(0.6)	4.6(0.8)	26611	14440	12171	604	352	252	26007	14088	11919	2984						Multivariate logistic regression	1	NR	logistic回归/多因素交互分析	child's age, gender, parental age at childbirth, level of parental education, monthly household income and parental history of myopia	近视发生	年龄、性别、父母生育年龄、父母受教育程度（初中及以下、高中或中专、大专、研究生及以上）、家庭月收入（<5,000、5,000–10,000 , 10,000–15,000, 15,000–20,000, and ≥20,000 RMB/月）和父母近视史（没有，至少父母有一位近视）、总屏幕使用、固定和移动屏幕使用、户外活动
Jiang.2021	Longitudinal association between myopia and parental myopia and outdoor time among students in Wenzhou: a 2.5-year longitudinal cohort study	2021	中国	8	1	公共	近视发生	否	亚裔	近视的发生		学校	1	东亚	1	队列研究	前瞻性	SE ≤ − 1.0	3	NR	watching TV or computers or other fixed electronic screens	7.29±0.91	7.59±0.83	7.24±0.91	1388	606	688	184	78	106	1110	528	582	94						COX Regression	2		COX	age, sex, BMI, baseline SER, baseline AL, and near work time	近视发生	户外活动时间、父母近视数量、近距离工作时长	1.15(1.01–1.31)	男：ref 女：1.84（1.43–2.38）
王.2021	身体活动、户外时间、近距离用眼对儿童青少年近视影响的研究	2021	中国	1	1	NR	近视（只提取了近视发生，实际还有近视进展）	否	亚裔	近视的发生		学校	1	东亚	1	队列研究	前瞻性	NR		(1)Light Physical Activity, including slow walking,etc (2)Moderate Physical Activity, including cycling, etc (3)Vigorous Physical Activity, including running, etc	Work <50cm(fixed electronic screens, reading, etc), excluding use of TV	11.6±1.8			2015	1028	987	1244	593	651	771	453	336							Multivariate logistic regression	1	NR	logistic回归	Gender, grade, parental myopia, time outdoors, and near work	近视发生	性别、学段和父母近视数、近距离用眼时间、户外活动时间、（低、中、高）强度身体活动时间	年级：小学：ref 初中：1.158(0.957 to 1.402)	男：ref 女： 1.30(1.08~1.58)
Zhou2021	Genetic association study revealed three loci were associated risk of myopia among minors	2021	中国	7(+3group=10)	1	NR	近视		亚裔	两者都有	轻度近视	学校		东亚		病例对照	回顾性	SE≤−0.5 D		NR			近视15.0（14.0，15.9）；	15.1 (14.1, 15.9)	1510	836	647	近视：600 高度近视：110	近视：338 高度近视：62	近视：262 高度近视：48	800	436	364							Multivariate logistic regression		NR	非条件逻辑回归	年龄、性别、BMI、户外活动时间、电子设备使用时间、父母近视情况、平均等效球镜	近视发生	基因位点	NR	NR	NR
wong.2021	Prediction of myopia onset with refractive error measured using non-cycloplegic subjective refraction: the WEPrOM Study	2020	新加坡	10	2	公共	近视		亚裔	近视的发生	NR	学校	1	东亚	1	队列研究	前瞻性	SE≤−0.5 D	1	NR	Fixed electronic screens, reading, etc	7.8（0.7）			1066	NR	NR													Multivariate logistic regression	1	NR	multivariable- adjusted logistic regression models	Age, gender, school, grade, parental myopia, spherical equivalent, axial length, visual acuity, negative and positive relative accommodation, near work time, outdoor time	近视发生	年龄，性别，学校（城市,农村)，基线时的年级, 近视父母的数量, 基线时等效屈光度（ 每一个近视进展的屈光度）, 基线时的眼轴长度（每 1 mm），基线时的视力（每1 decimal）, 基线时的负相对调节（每 1 D）;基线时的正相对调节（ per 1 D）;近距离工作时间（ per 1 hour/day）;基线时的户外活动时间, per 1 hour/day	0.9 (0.6 to 1.2)	男=ref;女,2.2 (1.5 to 3.3)	NR
Hansen，2019	Low physical activity and higher use of screen devices are associated with myopia at the age of 16–17 years in the CCC2000 Eye Stud	2019	丹麦	7	1	公共	近视		欧洲	近视的发生	NR	其他	2	非东亚	2	队列研究	前瞻性	SE≤−0.5 D	1	bicycling, brisk walks, any kind of sport or fitness, and physical education in school	Writing messages/mails, surfing the Internet, watching movies or videoclips, using social media, performing school work, playing games, etc.	16-17岁	NR	NR	1443	649	794	NR	NR	NR	NR	NR	NR	NR	NR	NR	NR	NR	NR	Multivariate logistic regression	1	NR	多元逻辑回归	Age,Gender	近视发生	年龄、性别、体重、身高和工作日、周末使用基于屏幕的电子设备、体育锻炼
Pärssinen.2019	Risk factors for high myopia: a 22-year follow-up study from childhood to adulthood	2019	芬兰	2	1	私人	高度近视		欧洲白种人	近视的进展	高度近视	学校		非东亚		队列研究	前瞻性	高度近视：两只眼睛的等效球镜度≤-6D		每天花在户外的时间	每天花在阅读和近距离工作上的时间	平均10.9岁（范围8.8-12.8岁）	组别（样本量）：平均数±标准差，范围，中位数±标准差 N1（40）：9.4±0.2，8.8-9.79,9.4±0.2 N2（41）：9.9±0.2，9.7-10.49,9.9±0.2 N3（41）：11.2±0.2，10.4-11.51,11.3±0.2 N4（41）：11.69±0.1，11.5-11.81,11.7±0.1 N5（41）：12.13±0.2，11.9-12.81,12.1±0.2		240	119	121							36						多因素		NR	logistic回归	NR	近视进展	基线时的年龄，性别，父母近视，室内外时间	2.427(1.770-3.333)	男性：ref 女性：1.239(0.687-2.235)	NR
Qi.2019	Risk Factors for Incident Myopia among Teenaged Students of the Experimental Class of the Air Force in China	2019	中国	7	1	公共	近视		亚裔	近视的发生	轻度近视	学校	1	东亚	1	队列研究	前瞻性	SE≤−0.5 D	1	NR	NR	15.5 ± 0.6	17.6±0.6	17.6±0.6	522	522	0	141	142	0	381	382	0	0	0	0				Multivariate logistic regression	1	NR	logistic回归	parental myopia, spherical equivalent,age entering primary school, near work time, outdoor time,sleeping duration,the time or distance of reading	近视发生	基线屈光度、每周户外活动时间 , 读/写距离、每周近距离工作时间、父母近视、小学入学年龄、连续阅读/写作1小时及以上、每周睡眠时间
Ma.2018	Cohort study with 4-year follow-up of myopia and refractive parameters in primary schoolchildren in Baoshan District, Shanghai	2018	中国	11	1	公共	近视	是	亚裔	近视的发生	NR	学校	1	东亚	1	队列研究	前瞻性	SE≤−0.5 D	1	Time spent on reading books/magazines and writing homework, watching television, using computer, playing electronic devices such as mobile phone, tablet computer and video games, doing outdoor activities and attending tutoring classes.	Watching TV or computers or other fixed electronic screens	8.1±1.1	1年级7.1±0.6、2年级8.1±0.6、3年级9.2±0.8		1856	973	883							217						Multivariate logistic regression	1	NR	多元回归	age, gender, parental myopia and baseline SE.	近视发生	每周近距离工作时间、每周近距离工作时间屈光度、每周户外活动时间、父母近视
Ma.2018	Different patterns of myopia prevalence and progression between internal migrant and local resident school children in Shanghai, China: a 2-year cohort study	2018	中国	11	2	公共	近视	是	亚裔	近视的发生		学校	1	东亚	1	队列研究	前瞻性	SE≤−0.5 D	1	Time spent on reading books/magazines and writing homework, watching television, using computer, playing electronic devices such as mobile phone, tablet computer and video games, doing outdoor activities and attending tutoring classes.	Watching TV or computers or other fixed electronic screens		农民工学校：7.89±0.88	当地：7.54±0.55	770	417	353	313	184	129	457	233	224							Multivariate logistic regression	1	NR	NR	age, gender, spherical equivalent,axial length,	近视发生	SER,眼轴，年龄性别	0.780 (0.436–1.398)	男：ref 女性：1 .198 (0.755–1.902)
Wang.2018	Incidence of and Factors Associated With Myopia and High Myopia in Chinese Children, Based on Refraction Without Cycloplegia	2018	中国	8	1	公共	近视	否		近视的发生		学校	1	东亚	1	队列研究	前瞻性	SE≤−0.5 D	1	NR	NR		小学：7.2±0.4	初中：13.2±0.5	2599	1408	1191	小学组1732	908	824	中学组867	500	367							Multivariate logistic regression	1	NR	COX	gender,height,weight,axial length, baseline SE.	近视发生	性别、身高、体重、基线眼轴长度、CRC、轴率比、基线SER		小学： 男性：ref 女性：1.39 (1.22 to 1.58) 初中： 男性：ref 女性：1.33 (1.04 to 1.69)
J Willem L Tideman+2017	Environmental factors explain socioeconomic prevalence differences in myopia in 6-year-old children	2017	荷兰	6	1	公共	高度近视	是	荷兰	近视的进展	高度近视	其他		非东亚		队列研究	前瞻性	睫状肌麻痹后至少一只眼的SE≤−0.5		在户外玩耍、骑自行车和步行上学	NR	6岁	6.37 (0.7)	6.16 (0.5)	5711	3369	2342	137	73	64	5574	2789	2785	4267	NR	NR	NR	NR	NR	卡方、Mann-Whitney U test、t检验、Logistic回归		Baron and Kenny method	Logistic回归	age and gender, education mother, family income, marital status and rental home. + activitiesnearwork activities and participation in sports + 25(OH)D, BMI model is adjusted for basic + SES + activities model and serum 25(OH)D (25-hydroxy vitamin D) levels and BMI of the child.	近视进展	年龄；性别；BMI；社会经济因素；日常活动；教育水平；收入	NR	NR	欧洲：ref 非欧洲：1.29（0.83 to 1.99）
Saxena.2017	Incidence and progression of myopia and associated factors in urban school children in Delhi: The North India Myopia Study (NIM Study)	2017	India	7	20	公共	近视	是	nr	近视的进展	轻度近视	学校		非东亚		队列研究	前瞻性	myopia (SE≤-0.5D)				5-15			9616															多因素		NR	Logistic regression analysis	The factors adjusted for were: age; gender, type of school, socioeconomic status, parental use of distance spectacles, hours of reading/writing at school and home, watching television, using computers / video games and outdoor activity.	近视进展	年龄;，性别,学校类型、社会经济地位、父母使用远距离眼镜、在学校和家里阅读/写作的时间、看电视、使用电脑/视频游戏和户外活动。	5-10岁=1；11-13，1.2 (0.84–1.57)；14-15， 1.1 (0.79–1.64)	男=ref，女，1.1 (0.84–1.40)	NR
Tsai，2016	Myopia development among young schoolchildren: The myopia investigation study in Taipei	2016	中国	7	1	公共	近视	是	亚裔	近视的发生	NR	学校	1	东亚	1	队列研究	前瞻性	SE≤−0.5 D	1	NR	NR	二年级	582	6794	11590	无	无	6794	3471	3323	582	301	281	12580	NR	NR	6794	1856	4938	COX Regression	2	无	cox风险回归分析	Gender	近视发生	性别、年龄、居住地、父母文化水平、父母视力、基线视力、看电视时间与距离、近距离工作时间、近距离工作的距离、近距离工作后是否休息、手机、工作日放学后以及周末户外活动、放学后课外辅导
Hsu,2016	Prevalence and risk factors for myopia in second-grade primary school children in Taipei:A population-based study	2016	中国	7	1	公共	近视	是	亚裔	近视的发生	NR	学校	1	东亚	1	队列研究	前瞻性	SE≤−0.5 D	1	NR	NR	二年级	NR	NR	19374	NR	NR	NR	NR	NR	NR	NR	NR	NR	NR	NR	NR	NR	NR	Multivariate logistic regression	1	NR	logistic回归	gender, level of parental education, parental history of myopia, near work time and reading time	近视发生	gender, level of parental education, parental history of myopia, near work time and reading time		男：ref。女：1.24（1.15-1.34）
Veysi Öner+2016	Influence of indoor and outdoor activities on progression of myopia during puberty.	2016	土耳其	4	1	NR	近视	是	土耳其	近视的进展	NR	其他		非东亚		队列研究	前瞻性	睫状肌麻痹后SE≤-0.25D		NR	NR	9-14岁	NR	NR	50	NR	NR	NR	NR	NR	NR	NR	NR	NR	NR	NR	NR	NR	NR	Kolmogorov–Smirnov检验；皮尔逊相关性分析；多元线性回归		NR	多元线性回归	年龄；性别；	近视进展	性别；父母近视；初始屈光度；阅读写作时间；使用电脑时间；看电视时间；户外活动时间	NR	NR	NR
Chua.2016	Is there a link between passive smoke exposure and early-onset myopia in preschool Asian children?	2016	新加坡	11	1	公共	近视发生	是	亚裔	近视的发生		学校	1	东亚	1	队列研究	前瞻性	SE≤−0.5 D	1	NR	The use of a table lamp while studying, the age at which the child began doing near work, the average time spent on near work each day, the distance from objects when doing near work, whether the child had a 10-minute rest after doing 30 minutes of near work, and whether cellphones, computers, and tablets were used during the past year.				1236									311						Multivariate logistic regression	1	NR	logistic回归	年龄、性别、种族、母亲教育和父母近视、（身高）	近视发生	暴露环境、暴露程度（无暴露、吸烟者的吸烟地点、是否在孩子面前吸烟）、孕妇的吸烟环境
You.2016	Near work related behaviors associated with myopic shifts among primary school students in the jiading district of shanghai: A school-based one-year cohort study	2016	中国	8		公共	近视发生	是	亚裔	近视的发生		学校	1	东亚	1	队列研究	前瞻性	SE≤−0.5 D	1	walking, playing outdoors, having picnics, and playing outdoor sports	homework-based time (such as exercises or tutoring), and paper-based reading time (such as books, magazines and so on).	8.11±1.17岁（6.08-13.17岁）			4129	2220	1909													Multivariate logistic regression	1	NR	logistic回归	年龄、性别	近视发生	近距离相关行为、父母近视、饮食、近距离工作时长、户外活动时长	1.25(1.11–1.40)	男生：ref 女生：1.01(0.76–1.35)
Zadnik.2-16	Prediction of Juvenile-Onset Myopia	2016	美国	8	5	公共	近视发生	是	36.2%白种人、西班牙裔、16.2% 的非裔美国人、美洲原住民、亚裔美国儿童	近视的发生		其他	2	非东亚	2	队列研究	前瞻性	SE ≤ -0.75D	2	NR	NR				4512									415						Multivariate logistic regression	1		多层离散时间生存模型	年龄、性别和种族	近视发生	基线SE、父母近视（0、1 或 2 个近视父母）、 近距离活动时长、户外活动时间的报告、轴向长度、 晶状体厚度、角膜功率、晶状体度、AC/A、相对周边屈光不正、调节滞后、水平散光、垂直散光
马.2016	上海儿童近视流行及预测相关研究	2016	中国	1	1	公共	近视（只提取了近视发生，实际还有近视进展）	是	亚裔	近视的发生		学校	1	东亚	1	队列研究	前瞻性	SE≤−0.5 D	1	homework-based time (such as exercises or tutoring), and paper-based reading time (such as books, magazines and so on).	NR	8.05（8.00-8.11）			1639	844	795													Multivariate logistic regression	1	NR	logistic	年龄、性别、学校类别、年级组	近视发生	性别、年龄、学校类型、基线SE、父母近视情况、阅读时间、看电视时间、电脑时间、户外运动	0.97 (0.84- 1.12 )	男：ref 女：1.06(0.80- 1.41)
chua.2016	Age of myopia onset and severity of refractive error in later childhood among singapore children in the scorm cohort，	2016	Singapore	9	NR	公共	近视	是	亚裔	近视的进展	高度近视	学校		东亚		队列研究	前瞻性	High myopia was defined as spherical equivalent of ≤-5.0 D		NR	NR	7--9																		多因素		NR	two multivariate logistic regression models；multivariate linear regression models	模型1校正了性别，种族和学校。模型1校正了性别，种族，学校，每周阅读的数量和父母的近视	近视进展
郭寅，2015	学龄儿童眼球生物学参数变化的队列研究:二年随访观察	2015	中国	7	2	公共	近视	否	中国	近视的进展	NR	学校		东亚		队列研究	前瞻性	NR		户外活动时间（如户外散步、打球等）	近距离用眼时间（如学习、看电视等）	一年级：6.3±0.5四年级：9.4±0.8	NR	NR	681	NR	NR	NR	NR	NR	NR	NR	NR	第一年脱落：一年级脱落18人，四年级脱落20人； 第二年脱落：一年级脱落40人，四年级脱落38人	NR	NR	NR	NR	NR	多元回归分析、t检验、Pearson 分析		NR	多元回归分析	性别、年级、地区	近视进展	年龄、地区、性别、眼轴、轴率比、屈光度、父母教育程度、父母职业、父母近视情况、月收入、户外休闲时间、户外活动时间、近距离用眼时间、看电视时间、身高、体重、户外运动时间
Wu，2015	Risk factors of myopic shift among primary school children in Beijing, China: a prospective study.	2015	中国	15	10	公共	近视	否	亚裔	近视的发生	NR	学校	1	东亚	1	队列研究	前瞻性	SE≤−0.5 D	1	NR	Reading distance ＜33cm, watching TV＜2.5m	6-12岁	NR	NR	5052	NR	NR	NR	NR	NR	NR	NR	NR	760	370	337	NR	NR	NR	Multivariate logistic regression	1	NR	多元逻辑回归	控制性别、年龄、居住地区、父母近视情况	近视发生	年龄、性别、居住地、父母近视、基线屈光度、户外休闲时间、户外运动时间、近距离工作时间、近距离工作距离、学习中的休息时间、
LI，2015	Time tutdoors and myopia progression over 2 years in Chinese children: The Anyang Childhood Eye Study.	2015	中国	11	1	公共	近视	是	河南安阳	近视的进展	NR	学校		东亚		队列研究	前瞻性	散瞳后SE＜-0.5D		NR	NR	12.7±0.5（10.9-15.6）	NR	NR	1890	987	903	NR	NR	NR	NR	NR	NR	NR	NR	NR	NR	NR	NR	线性混合模型		NR	线性混合模型	年龄、性别、基线开始的年龄	近视进展	年龄、性别、屈光度、眼轴、父母近视情况、阅读时间、家庭作业时间、使用电脑时间、视屏时间、户外活动时间
Sharon Yu LinChua+2015	Relative contribution of risk factors for early-onset myopia in young Asian children	2015	新加坡	12	2	公共	近视	是	亚裔	近视的发生	NR	其他	2	东亚	2	队列研究	前瞻性	SE≤−0.5 D	1	NR	NR	NR	NR	NR	1086	NR	NR	NR	NR	NR	NR	NR	NR	150	NR	NR	NR	NR	NR	Multivariate logistic regression	1	NR	多因素Logistic回归	年龄；性别；种族和母亲教育水平	近视发生	年龄；性别；种族；母亲教育水平；父母近视；近距离工作；户外活动；身高；	NR	NR	NR
林林+2013	青少年近视的危险因素研究	2013	中国	6	1	NR	近视	否	亚裔	近视的发生	NR	学校		东亚		病例对照	回顾性	SE＜-0.50D		NR	NR	7-18岁	NR	NR	354	NR	NR	177	NR	NR	177	NR	NR	NR	NR	NR	NR	NR	NR	Multivariate logistic regression		NR	多因素Logistic回归	NR	近视发生	肥胖；BMI;父母近视；用眼卫生用眼 卫 生情况（是否有躺着看书的习惯、是否有趴着写字的习惯、平均每天看电视或电脑的时间等），生活习惯（是否喜 欢 吃甜食、是否开灯入睡、每天户外活动的时间等）；睡眠；	NR	NR	NR
French.2013	Prevalence and 5- to 6-year incidence and progression of myopia and hyperopia in Australian schoolchildren	2013	澳大利亚	5	3	公共	近视	是	欧洲，亚裔，其他	近视的发生	轻度近视	学校	1	非东亚	2	队列研究	前瞻性	SE≤−0.5 D	1	NR	NR	6-12岁，和12-17岁			4118	NR	NR							2000多						Multivariate logistic regression	1	NR	Generalized linear models and mixed models	*Multivariate model used incidence of myopia as the dependent variable and age, ethnicity and gender as covariates.	近视发生	近视的发生：种族，性别。近视的进展：种族，性别，基线屈光度	NR	女性=ref，男，0.8（0.51,1.18）。年长队列：女性=ref，男性，1.5（1.05,2.04）	近视发生年轻队列：欧洲=ref非欧洲，8.6 (5.19 – 14.30) 年长队列：欧洲=ref，非欧洲 3.3 (2.16–5.10))
French.2014	Risk factors for incident myopia in Australian schoolchildren: The Sydney Adolescent Vascular and Eye Study	2013	澳大利亚	4	2	公共	近视	是	欧洲，亚裔，其他	近视的发生	轻度近视	学校	1	东亚	1	队列研究	回顾性	SE≤−0.5 D	1	. Children’s activities included hours spent in outdoor leisure activities, such as bike riding, picnics and barbeques, and playing or walking outside;	watching TV or computers or other fixed electronic screens	6-12岁，和12-18岁			2103															Multivariate logistic regression	1	NR	Multivariate logistic regression analysis	sex, age, and parental myopia where appropriate.	近视发生	父母近视，户外时间，近距离工作	NR	NR	NR
Lisa A. Jones-Jordan2010	Early childhood refractive error and parental history of myopia as predictors of myopia	2010	美国	8	5	公共	近视	是	欧洲，亚裔	近视的发生	NR	其他	2	非东亚	2	队列研究	前瞻性	SE ≤ -0.75D	2	NR	watching TV or computers or other fixed electronic screens	1-8年级	NR	NR	2158	NR	NR	NR	NR	NR	NR	NR	NR	114	NR	NR	NR	NR	NR	COX Regression	2	NR	COX回归	Gender, ethnicity, and site	近视发生	性别；年级；父母近视数量；近视程度；	NR	NR	NR
Khandekar.2006	Determinants of the progress of myopia among Omani school children: A historical cohort study	2007	阿曼	3	8	NR	近视发展	是	NR	近视的进展		学校		东亚		队列研究	回顾性	任一眼SE≦-0.25 D		NR	NR				417	128	289	166	45	121	251	83	168							多因素			NR	NR	近视进展	年龄、性别、地理分布、身高进展、体重进展、体重指数（BMI）、父母和兄弟姐妹的近视史、沙眼证据和过敏性结膜炎。
Gwiazda.2007	Factors associated with high myopia after 7 years of follow-up in the Correction of Myopia Evaluation Trial (COMET) Cohort	2007	美国	10	4	NR	高度近视	是	非洲裔、亚裔、西班牙裔、混血儿和白人	近视的进展	高度近视	学校		非东亚		队列研究	前瞻性	高度近视：≦-6.0D		NR		6——11岁			469															COX回归		NR	COX		近视进展	年龄、性别、种族、基线近视、基线眼轴长度、治疗方式	6-7岁：6.6 (3.4, 12.7) 8岁：2.8 (1.4, 5.4) 9岁： 1.3 (0.7, 2.4) 10岁： 0.9 (0.5, 1.9) 11岁：ref
jones.2007	Parental history of myopia, sports and outdoor activities, and future myopia	2007	美国	6	NR	公共	近视	是	NR	近视的发生	NR	学校	1	非东亚	2	队列研究	前瞻性	SE ≤ -0.75D	2	NR	watching TV or computers or other fixed electronic screens	NR	NR	NR	514	403	111	403	NR	NR	111	NR	NR	NR	NR	NR	NR	NR	NR	Multivariate logistic regression	1	NR		NR	近视发生	阅读时间，户外活动时间，看电视时间，学习时间，玩电脑时间，父亲母亲近视情况
Saw.2006	A cohort study of incident myopia in Singaporean children	2006	新加坡	7	NR	公共	近视发生	是	欧洲，亚裔，其他	近视的发生	NR	学校	1	东亚	1	队列研究	前瞻性	SE ≤ -0.75D	2	NR	NR	7-9岁	NR	NR	994	NR	NR	NR	NR	NR	NR	NR	NR	24	NR	NR	NR	NR	NR	Multivariate logistic regression	1	NR	COX模型	年龄，性别，父母收入，父母近视，阅读书籍时间，IQ	近视发生	阅读、智商、父母近视、屈光度小时、每天近距离工作时间总数、计算机、每天玩电子游戏小时数、每天看电视小时数	9岁(ref) 8岁：1.08（0.80-1.45） 7岁：1.42（1.07-1.87）	男性：ref 女性：1.21（1.01-1.46）	不在模型中，单独分析
、。，吗ewsadr4	Determinants of myopia among Omani school children: a case-control study	2005	阿曼	3	8	NR	近视发生	否	亚裔	近视的发生		学校		东亚		病例对照	回顾性	NR		NR	NR	7 年级的学生 13 到 14 岁， 10 年级学生的年龄为 16 至 17 岁			2853	1150	1703	1440	503	937	1413	647	766	NR	NR	NR				Multivariate logistic regression		NR	NR	NR	近视发生	性别、地区、预备期BMI和二级BMI、父母屈光不正史、兄弟姐妹屈光不正史、过敏性结膜炎、沙眼和PEM状态		男性：ref 女性：1.37（1.17–1.61）
Seang-Mei Saw+2002	Near-work activity, night-lights, and myopia in the Singapore-China study	2002	新加坡	6	2	公共	近视	是	亚裔	近视的发生	NR	学校	1	非东亚	2	队列研究	前瞻性	SE≤−0.5 D		NR	watching TV or computers or other fixed electronic screens	7-9岁	7-9岁	7-9岁	957	NR	NR	671	325	346	286	148	138	NR	NR	NR	NR	NR	NR	Multivariate logistic regression	1	NR	多元logistic回归；多元线性回归；	每周读书数量；年龄；2岁前的夜晚光照；父母近视数量；种族	近视发生	每周读书数量；年龄；2岁前的夜晚光照；父母近视数量；种族	近视： 7岁：1.00（Reference） 8岁：1.74（1.00-3.00） ≥9岁：1.20（0.50-2.84）	NR	NR
saw.2001	Familial clustering and myopia progression in Singapore school children	2001	新加坡	6	NR	公共	近视	是	亚裔	近视的进展	高度近视	NR		东亚		队列研究	前瞻性	High myopia was defined as at least -6.0 diopters.		NR	NR	6--12			311															多因素		NR	The Generalized Estimating Equation (GEE) (marginal model)	Age- and gender-adjusted	近视进展	父亲近视的病史，母亲近视病史，父母近视病史，父母高度近视病史
S M Saw+2000	Factors related to the progression of myopia in Singaporean children	2000	新加坡	6	1	NR	近视	是	新加披	近视的进展	NR	其他		非东亚		队列研究	前瞻性	NR		NR	NR	6-12岁	NR	NR	311	NR	NR	NR	NR	NR	NR	NR	NR	158	NR	NR	NR	NR	NR	广义估计方程		NR	广义估计方程	年龄；性别；父母近视史；近距离工作时间；用眼距离；家庭收入；住房类型；父母近视数量	近视进展	年龄；性别；父母近视史；近距离工作时间；用眼距离；家庭收入；住房类型；父母近视数量	NR	NR	NR
SAW.2000	Factors Related to the Progression of Myopia in Singaporean Children	2000	新加坡	6	NR	公共	近视	是	亚裔	近视的进展	NR	学校		东亚		队列研究	前瞻性	NR		NR	加权的近距离工作时间： 在校期间的总近距离时间（家庭近距时间加上学校工作时间×0.5），周末在学校和家庭时间× 0.2, 检查时间examination time？（家庭时间加上学校时间）×0.1 学校假期（家庭时间×0.2）	6--12			153	92	61													多因素		NR	generalized estimating equation	age, sex, and parental history of myopia	近视进展	年龄，性别，在学校周末时每天的原始的总近距工作时长，每天近距时长的加权值，在学校周末时每天阅读和写作的原始值，在学校周末时每天阅读和写作的加权值，在阅读和写作时眼睛与书本间的距离，每周户外活动时间 ，每月的家庭总计收入，房子的类型，近视父母的数量	0.19(0.13,0.25)	males=reference, females-0.13(-0.31,0.05)	NR
																									总样本	总		观察组总人数	T		对照组总人数	C		总体脱落人数	观察组	对照组	总	T	C								年龄	性别	种族
[truncated: 31 more columns]

## Sheet: 队列研究质量评价
		选择				可比性	结局
		1)暴露队列的代表性	2)非暴露队列的选择	3)暴露的确定	4)研究开始前没有研究对象发生结局事件	1 )基于设计或分析所得的队列的可比性	1)结局事件的评估	2)为观察到结局发生﹐随访是否充分?（如5年)	3)随访的完整性
		a)能够很真实地代表社区人群的平均(请说明)* b)基本可以代表社区人群的平均* c)选取特殊人群﹐如护士﹐志愿者 d)没有说明队列的来源 (注︰该条目说的是对社区中所有个体的代表性﹐而非普通人群中某一样本的代表性·如某些健康管理机构的成员﹐这些女性通常是中层阶级﹐受过良好教育﹐而且很注意自身健康·该群体有可能可以作为绝经后雌激素使用者的代表性的样本﹐但他们并不能代表所有女性·因此﹐如果选用该群体作为研究人群的话﹐势必会低估收入低﹑也没受过很好教育女性的代表性)	a)来自暴露队列的同一社区* b)与暴露队列的来源不同 c)没有说明非暴露队列的来源	a)可靠的记录（如手术记录)* b)结构化调查* c)书面的自我报告 d)无描述	a)是*	a)研究控制了___________(选择最重要的因素﹐如年龄）（如设计时﹐暴露组和非暴露组按年龄匹配﹔或两组人群的年龄比较无统计学差异）* b)研究控制了其他重要的混杂因素（如设计时﹐暴露组和非暴露组除按年龄匹配以外﹐还匹配了其他因素﹔或两组人群的其他重要混杂因素之间的比较无统计学差异）*	a)独立的﹑盲法的评估或鉴定（如骨折﹐采用了独立的盲法进行了鉴定﹔或有可靠的医院病历或X线等原始记录的证实）* b)联动数据（如根据肿瘤登记数据中的ICD编码来判断是否为病例* c)自我报告（如骨折﹐没有原始病历﹐也没有X线等的证实) d)无描述	a)是（选择了充分的随访时间来观察结局发生）* b)否	a)全部随访︰所有参与者都完成了随访* b)少数失访﹐但不大可能引人偏倚︰如随访脱落率≤10%(选择合适的随访比例),或对失访进行了描述* c)随访脱落率≥10%(选择合适的随访比例)﹐或没有对失访进行描述 d)未声明
Saw.2006	A cohort study of incident myopia in Singaporean children	a)能够很真实地代表社区人群的平均(请说明)*	a)来自暴露队列的同一社区*	a)可靠的记录（如手术记录)*	a)是*	a)研究控制了___________(选择最重要的因素﹐如年龄）（如设计时﹐暴露组和非暴露组按年龄匹配﹔或两组人群的年龄比较无统计学差异）*	a)独立的﹑盲法的评估或鉴定（如骨折﹐采用了独立的盲法进行了鉴定﹔或有可靠的医院病历或X线等原始记录的证实）*	是	b)少数失访，但不大可能引人偏倚︰如随访＜-10%，或对失访进行了描述	8
Ma.2018	Cohort study with 4-year follow-up of myopia and refractive parameters in primary schoolchildren in Baoshan District, Shanghai	a)能够很真实地代表社区人群的平均(请说明)*	a)来自暴露队列的同一社区*	a)可靠的记录（如手术记录)*	a)是*	a)研究控制了___________(选择最重要的因素﹐如年龄）（如设计时﹐暴露组和非暴露组按年龄匹配﹔或两组人群的年龄比较无统计学差异）*	a)独立的﹑盲法的评估或鉴定（如骨折﹐采用了独立的盲法进行了鉴定﹔或有可靠的医院病历或X线等原始记录的证实）*	是	b)少数失访，但不大可能引人偏倚︰如随访＜-10%，或对失访进行了描述	8
Ma.2018	Different patterns of myopia prevalence and progression between internal migrant and local resident school children in Shanghai, China: a 2-year cohort study	a)能够很真实地代表社区人群的平均(请说明)*	a)来自暴露队列的同一社区*	a)可靠的记录（如手术记录)*	a)是*	b)研究控制了其他重要的混杂因素（如设计时﹐暴露组和非暴露组除按年龄匹配以外﹐还匹配了其他因素﹔或两组人群的其他重要混杂因素之间的比较无统计学差异）*	a)独立的﹑盲法的评估或鉴定（如骨折﹐采用了独立的盲法进行了鉴定﹔或有可靠的医院病历或X线等原始记录的证实）*	是	a)全部随访︰所有参与者都完成了随访*	8
Wang.2018	Incidence of and Factors Associated With Myopia and High Myopia in Chinese Children, Based on Refraction Without Cycloplegia	a)能够很真实地代表社区人群的平均(请说明)*	a)来自暴露队列的同一社区*	a)可靠的记录（如手术记录)*	a)是*	a)研究控制了___________(选择最重要的因素﹐如年龄）（如设计时﹐暴露组和非暴露组按年龄匹配﹔或两组人群的年龄比较无统计学差异）*	a)独立的﹑盲法的评估或鉴定（如骨折﹐采用了独立的盲法进行了鉴定﹔或有可靠的医院病历或X线等原始记录的证实）*	是	d)未声明	7
Chua.2016	Is there a link between passive smoke exposure and early-onset myopia in preschool Asian children?	a)能够很真实地代表社区人群的平均(请说明)*	a)来自暴露队列的同一社区*	a)可靠的记录（如手术记录)*	a)是*	a)研究控制了___________(选择最重要的因素﹐如年龄）（如设计时﹐暴露组和非暴露组按年龄匹配﹔或两组人群的年龄比较无统计学差异）*	a)独立的﹑盲法的评估或鉴定（如骨折﹐采用了独立的盲法进行了鉴定﹔或有可靠的医院病历或X线等原始记录的证实）*	是	b)少数失访，但不大可能引人偏倚︰如随访＜-10%，或对失访进行了描述	8
Jiang.2021	Longitudinal association between myopia and parental myopia and outdoor time among students in Wenzhou: a 2.5-year longitudinal cohort study	a)能够很真实地代表社区人群的平均(请说明)*	a)来自暴露队列的同一社区*	a)可靠的记录（如手术记录)*	a)是*	a)研究控制了___________(选择最重要的因素﹐如年龄）（如设计时﹐暴露组和非暴露组按年龄匹配﹔或两组人群的年龄比较无统计学差异）*	a)独立的﹑盲法的评估或鉴定（如骨折﹐采用了独立的盲法进行了鉴定﹔或有可靠的医院病历或X线等原始记录的证实）*	是	b)少数失访，但不大可能引人偏倚︰如随访＜-10%，或对失访进行了描述	8
You.2016	Near work related behaviors associated with myopic shifts among primary school students in the jiading district of shanghai: A school-based one-year cohort study	a)能够很真实地代表社区人群的平均(请说明)*	a)来自暴露队列的同一社区*	a)可靠的记录（如手术记录)*	a)是*	a)研究控制了___________(选择最重要的因素﹐如年龄）（如设计时﹐暴露组和非暴露组按年龄匹配﹔或两组人群的年龄比较无统计学差异）*	a)独立的﹑盲法的评估或鉴定（如骨折﹐采用了独立的盲法进行了鉴定﹔或有可靠的医院病历或X线等原始记录的证实）*	是	b)少数失访，但不大可能引人偏倚︰如随访＜-10%，或对失访进行了描述	8
Zadnik.2-16	Prediction of Juvenile-Onset Myopia	a)能够很真实地代表社区人群的平均(请说明)*	a)来自暴露队列的同一社区*	a)可靠的记录（如手术记录)*	a)是*	a)研究控制了___________(选择最重要的因素﹐如年龄）（如设计时﹐暴露组和非暴露组按年龄匹配﹔或两组人群的年龄比较无统计学差异）*	a)独立的﹑盲法的评估或鉴定（如骨折﹐采用了独立的盲法进行了鉴定﹔或有可靠的医院病历或X线等原始记录的证实）*	是	b)少数失访，但不大可能引人偏倚︰如随访＜-10%，或对失访进行了描述	8
Qi.2019	Risk Factors for Incident Myopia among Teenaged Students of the Experimental Class of the Air Force in China	a)能够很真实地代表社区人群的平均(请说明)*	a)来自暴露队列的同一社区*	a)可靠的记录（如手术记录)*	a)是*	a)研究控制了___________(选择最重要的因素﹐如年龄）（如设计时﹐暴露组和非暴露组按年龄匹配﹔或两组人群的年龄比较无统计学差异）*	a)独立的﹑盲法的评估或鉴定（如骨折﹐采用了独立的盲法进行了鉴定﹔或有可靠的医院病历或X线等原始记录的证实）*	是	a)全部随访︰所有参与者都完成了随访*	8
马.2016	上海儿童近视流行及预测相关研究	a)能够很真实地代表社区人群的平均(请说明)*	a)来自暴露队列的同一社区*	a)可靠的记录（如手术记录)*	a)是*	b)研究控制了其他重要的混杂因素（如设计时﹐暴露组和非暴露组除按年龄匹配以外﹐还匹配了其他因素﹔或两组人群的其他重要混杂因素之间的比较无统计学差异）*	a)独立的﹑盲法的评估或鉴定（如骨折﹐采用了独立的盲法进行了鉴定﹔或有可靠的医院病历或X线等原始记录的证实）*	是	c)随访率<—25%(选择合适的随访比例)，且没有对失访进行描述	7
王.2021	身体活动、户外时间、近距离用眼对儿童青少年近视影响的研究	a)能够很真实地代表社区人群的平均(请说明)*	a)来自暴露队列的同一社区*	a)可靠的记录（如手术记录)*	a)是*	b)研究控制了其他重要的混杂因素（如设计时﹐暴露组和非暴露组除按年龄匹配以外﹐还匹配了其他因素﹔或两组人群的其他重要混杂因素之间的比较无统计学差异）*	a)独立的﹑盲法的评估或鉴定（如骨折﹐采用了独立的盲法进行了鉴定﹔或有可靠的医院病历或X线等原始记录的证实）*	是	a)全部随访︰所有参与者都完成了随访*	8
	Prediction of myopia onset with refractive error measured using non-cycloplegic subjective refraction: the WEPrOM Study	a)能够很真实地代表社区人群的平均(请说明)*	a)来自暴露队列的同一社区*	a)可靠的记录（如手术记录)*	是	a)研究控制了___________(选择最重要的因素﹐如年龄）（如设计时﹐暴露组和非暴露组按年龄匹配﹔或两组人群的年龄比较无统计学差异）*	a)独立的﹑盲法的评估或鉴定（如骨折﹐采用了独立的盲法进行了鉴定﹔或有可靠的医院病历或X线等原始记录的证实）*	是	b)少数失访，但不大可能引人偏倚︰如随访＜-10%，或对失访进行了描述	8
	Parental history of myopia, sports and outdoor activities, and future myopia.	a)能够很真实地代表社区人群的平均(请说明)*	a)来自暴露队列的同一社区*	a)可靠的记录（如手术记录)*	是	a)研究控制了___________(选择最重要的因素﹐如年龄）（如设计时﹐暴露组和非暴露组按年龄匹配﹔或两组人群的年龄比较无统计学差异）*	a)独立的﹑盲法的评估或鉴定（如骨折﹐采用了独立的盲法进行了鉴定﹔或有可靠的医院病历或X线等原始记录的证实）*	是	b)少数失访，但不大可能引人偏倚︰如随访＜-10%，或对失访进行了描述	8
	Prevalence and 5- to 6-year incidence and progression of myopia and hyperopia in Australian schoolchildren	a)能够很真实地代表社区人群的平均(请说明)*	a)来自暴露队列的同一社区*	a)可靠的记录（如手术记录)*	是	a)研究控制了___________(选择最重要的因素﹐如年龄）（如设计时﹐暴露组和非暴露组按年龄匹配﹔或两组人群的年龄比较无统计学差异）*	a)独立的﹑盲法的评估或鉴定（如骨折﹐采用了独立的盲法进行了鉴定﹔或有可靠的医院病历或X线等原始记录的证实）*	是	b)少数失访，但不大可能引人偏倚︰如随访＜-10%，或对失访进行了描述	8
	Risk factors for incident myopia in Australian schoolchildren: The Sydney Adolescent Vascular and Eye Study	a)能够很真实地代表社区人群的平均(请说明)*	a)来自暴露队列的同一社区*	a)可靠的记录（如手术记录)*	是	a)研究控制了___________(选择最重要的因素﹐如年龄）（如设计时﹐暴露组和非暴露组按年龄匹配﹔或两组人群的年龄比较无统计学差异）*	a)独立的﹑盲法的评估或鉴定（如骨折﹐采用了独立的盲法进行了鉴定﹔或有可靠的医院病历或X线等原始记录的证实）*	是	b)少数失访，但不大可能引人偏倚︰如随访＜-10%，或对失访进行了描述	8
	Myopia development among young schoolchildren: The myopia investigation study in Taipei	a)能够很真实地代表社区人群的平均(请说明)*	a)来自暴露队列的同一社区*	a)可靠的记录（如手术记录)*	a)是*	a)研究控制了___________(选择最重要的因素﹐如年龄）（如设计时﹐暴露组和非暴露组按年龄匹配﹔或两组人群的年龄比较无统计学差异）*	a)独立的﹑盲法的评估或鉴定（如骨折﹐采用了独立的盲法进行了鉴定﹔或有可靠的医院病历或X线等原始记录的证实）*	是	b)少数失访，但不大可能引人偏倚︰如随访＜-10%，或对失访进行了描述	8
	Prevalence and risk factors for myopia in second-grade primary school children in Taipei:A population-based study	a)能够很真实地代表社区人群的平均(请说明)*	c)没有说明非暴露队列的来源	a)可靠的记录（如手术记录)*	a)是*	a)研究控制了___________(选择最重要的因素﹐如年龄）（如设计时﹐暴露组和非暴露组按年龄匹配﹔或两组人群的年龄比较无统计学差异）*	a)独立的﹑盲法的评估或鉴定（如骨折﹐采用了独立的盲法进行了鉴定﹔或有可靠的医院病历或X线等原始记录的证实）*	是	d)未声明	6
	Relative contribution of risk factors for early-onset myopia in young Asian children	a)能够很真实地代表社区人群的平均(请说明)*	c)没有说明非暴露队列的来源	d)无描述	a)是*	a)研究控制了___________(选择最重要的因素﹐如年龄）（如设计时﹐暴露组和非暴露组按年龄匹配﹔或两组人群的年龄比较无统计学差异）*	a)独立的﹑盲法的评估或鉴定（如骨折﹐采用了独立的盲法进行了鉴定﹔或有可靠的医院病历或X线等原始记录的证实）*	是	b)少数失访，但不大可能引人偏倚︰如随访＜-10%，或对失访进行了描述	6
	Near-work activity, night-lights, and myopia in the Singapore-China study	a)能够很真实地代表社区人群的平均(请说明)*	c)没有说明非暴露队列的来源	d)无描述	a)是*	a)研究控制了___________(选择最重要的因素﹐如年龄）（如设计时﹐暴露组和非暴露组按年龄匹配﹔或两组人群的年龄比较无统计学差异）*	a)独立的﹑盲法的评估或鉴定（如骨折﹐采用了独立的盲法进行了鉴定﹔或有可靠的医院病历或X线等原始记录的证实）*	是	b)少数失访，但不大可能引人偏倚︰如随访＜-10%，或对失访进行了描述	6
	Early childhood refractive error and parental history of myopia as predictors of myopia	a)能够很真实地代表社区人群的平均(请说明)*	c)没有说明非暴露队列的来源	a)可靠的记录（如手术记录)*	a)是*	a)研究控制了___________(选择最重要的因素﹐如年龄）（如设计时﹐暴露组和非暴露组按年龄匹配﹔或两组人群的年龄比较无统计学差异）*	a)独立的﹑盲法的评估或鉴定（如骨折﹐采用了独立的盲法进行了鉴定﹔或有可靠的医院病历或X线等原始记录的证实）*	是	d)未声明	6
	Near-work activity and myopia in rural and urban schoolchildren in China	a)能够很真实地代表社区人群的平均(请说明)*	a)来自暴露队列的同一社区*	a)可靠的记录（如手术记录)*	a)是*	a)研究控制了___________(选择最重要的因素﹐如年龄）（如设计时﹐暴露组和非暴露组按年龄匹配﹔或两组人群的年龄比较无统计学差异）*	a)独立的﹑盲法的评估或鉴定（如骨折﹐采用了独立的盲法进行了鉴定﹔或有可靠的医院病历或X线等原始记录的证实）*	是	b)少数失访，但不大可能引人偏倚︰如随访＜-10%，或对失访进行了描述	8
	Low physical activity and higher use of screen devices are associated with myopia at the age of 16–17 years in the CCC2000 Eye Stud	a)能够很真实地代表社区人群的平均(请说明)*	a)来自暴露队列的同一社区*	a)可靠的记录（如手术记录)*	a)是*	a)研究控制了___________(选择最重要的因素﹐如年龄）（如设计时﹐暴露组和非暴露组按年龄匹配﹔或两组人群的年龄比较无统计学差异）*	a)独立的﹑盲法的评估或鉴定（如骨折﹐采用了独立的盲法进行了鉴定﹔或有可靠的医院病历或X线等原始记录的证实）*	是	b)少数失访，但不大可能引人偏倚︰如随访＜-10%，或对失访进行了描述	8
	Combination Effect of Outdoor Activity and Screen Exposure on Risk of Preschool Myopia: Findings From Longhua Child Cohort Study	a)能够很真实地代表社区人群的平均(请说明)*	a)来自暴露队列的同一社区*	a)可靠的记录（如手术记录)*	a)是*	a)研究控制了___________(选择最重要的因素﹐如年龄）（如设计时﹐暴露组和非暴露组按年龄匹配﹔或两组人群的年龄比较无统计学差异）*	a)独立的﹑盲法的评估或鉴定（如骨折﹐采用了独立的盲法进行了鉴定﹔或有可靠的医院病历或X线等原始记录的证实）*	是	d)未声明	7
LJ Wu2014		a)能够很真实地代表社区人群的平均(请说明)*	a)来自暴露队列的同一社区*	a)可靠的记录（如手术记录)*	a)是*	a)研究控制了___________(选择最重要的因素﹐如年龄）（如设计时﹐暴露组和非暴露组按年龄匹配﹔或两组人群的年龄比较无统计学差异）*	a)独立的﹑盲法的评估或鉴定（如骨折﹐采用了独立的盲法进行了鉴定﹔或有可靠的医院病历或X线等原始记录的证实）*	是	b)少数失访，但不大可能引人偏倚︰如随访＜-10%，或对失访进行了描述	8

## Sheet: 病例对照质量评价
	选择				可比性	暴露
	1)病例的定义是否充分?	2)病例的代表性	3)对照的选择	4)对照的定义	1 )基于设计或分析所得的病例与对照的可比性	1)暴露的确定	2)病例和对照的暴露是否采用了相同的确定方法	3 )无应答率
	a)是﹐并有独立验证（如至少2名医生共同对病例做出诊断﹔或至少依照2种或2次的诊断结果﹔或者查阅了原始记录﹐如X线﹑医院病历）* b)是﹐并有联动数据(如根据肿瘤登记数据中的ICD编码来判断是否为病例)或基于自我报告﹐但无原始记录)没有说明	a)连续收集且有代表性的病例（如规定时间内患有目标疾病的所有合格病例;或特定饮水供应区的所有病例﹔或特定医院或诊所﹑一组医院﹑健康管理机构的所有病例﹔或从这些病例中得到的一个合适的样本﹐如随机样本)* b)存在潜在的选择偏倚或没有说明	a)社区对照* b)医院对照 c)没有说明	a)没有疾病史（或未发生终点事件）* b)没有说明来源	a)研究控制了___________(选择最重要的因素﹐如年龄）（如设计时﹐病例和对照按年龄匹配﹔或两组人群的年龄比较无统计学差异）* b)研究控制了其他重要的混杂因素（如设计时﹐病例和对照除按年龄匹配以外﹐还匹配了其他因素﹔或两组人群的其他重要混杂因素之间的比较无统计学差异）*	a)可靠的记录（如手术记录）* b)在盲法（不清楚谁是病例﹐谁是对照）的情况下﹐采用结构化调查获得* c)在非盲（已清楚谁是病例﹐谁是对照）的情况下进行的调查 d)书面的自我报告或病历记录 e)无描述	a)是* b)否	a)两组的无应答相同* b)无描述 c)两组的无应答率不同且没有说明原因
青少年近视的危险因素研究	a)是﹐并有独立验证（如至少2名医生共同对病例做出诊断﹔或至少依照2种或2次的诊断结果﹔或者查阅了原始记录﹐如X线﹑医院病历）*	a)连续收集且有代表性的病例	b)医院对照	a)没有疾病史（或未发生终点事件）*	a)研究控制了___________(选择最重要的因素﹐如年龄）（如设计时﹐病例和对照按年龄匹配﹔或两组人群的年龄比较无统计学差异）*	a)可靠的记录（如手术记录）	a)是	a)两组的无应答相同*
Determinants of myopia among Omani school children: a case-control study	a)是﹐并有独立验证（如至少2名医生共同对病例做出诊断﹔或至少依照2种或2次的诊断结果﹔或者查阅了原始记录﹐如X线﹑医院病历）*	a)连续收集且有代表性的病例	a)社区对照*	a)没有疾病史（或未发生终点事件）*		a)可靠的记录（如手术记录）	a)是	a)两组的无应答相同*	a)两组的无应答相同*
Genetic association study revealed three loci were associated risk of myopia among minors	a)是﹐并有独立验证（如至少2名医生共同对病例做出诊断﹔或至少依照2种或2次的诊断结果﹔或者查阅了原始记录﹐如X线﹑医院病历）*	a)连续收集且有代表性的病例	a)社区对照*	a)没有疾病史（或未发生终点事件）*	a)研究控制了___________(选择最重要的因素﹐如年龄）（如设计时﹐病例和对照按年龄匹配﹔或两组人群的年龄比较无统计学差异）*	a)可靠的记录（如手术记录）	a)是	a)两组的无应答相同*	a)两组的无应答相同*
